# Supplementary material for: The CDC Hemophilia B mutation project mutation list: a new online resource
Source: Mol Genet Genomic Med. 2013 Aug 19;1(4):238–45. doi: 10.1002/mgg3.30 (PMC3865591; doi:10.1002/mgg3.30)
Supplement: Supplementary file 1 [file mgg30001-0238-SD1.xlsx]

## Sheet: Table of Contents
CHBMP Mutation List
Table of Contents
Tab	Information
CHBMP Mutation List	List of mutations of the factor IX gene (F9) reported to cause hemophilia B
Field Definitions	Definitions of fields used in the CHBMP Mutation List
Figures	Graphs obtained by analyzing the data in CHBMP Mutation List
	Figure 1. Number of novel F9 mutations by year of publication
	Figure 2. Frequency of F9 mutation types in the CHBMP mutation list
	Figure 3. Number of mutation type by FIX domain
	Figure 4. Distribution of missense, nonsense and frameshift mutations in F9 by codon
	Figure 5. Large deletions in F9 in the CHBMP Mutation List
	Figure 6. Distribution of F9 mutations associated with mild, moderate and severe HemB
Tables	Tables obtained by analyzing the data in CHBMP Mutation List
	Table 1. Frequency of F9 mutation types and inhibitors in the CHBMP mutation list
	Table 2. Severity (based on ISTH standard) and mutation types
References	References for reported mutations in the CHBMP Mutation List including authors and year of first publication
Instructions	Instructions for searching the database
Submissions	Form for submission of novel mutations or corrections of current listings

## Sheet: CHBMP Mutation List
HGVS cDNA Name	Yoshitake Nuc_No	hg19 Nuc_No.	HGVS Protein Name	Mature Protein change	Mutation type	Mechanism	Exon	Codon	Domain	Subtype	Severe (<1 U/dL)	Moderate (1-5 U/dL)	Mild (>5 U/dL)	Unclassified (no FIX level)	Reported Severity	History of Inhibitor	Comments	Reference	Year Reported
c.8G>A	37G>A	g.138612931G>A	p.Arg3His	Arg-44His	Missense	Substitution	1	-44	Signal Peptide	Signal Peptide	X				Severe	Not Reported	Polynorphism dbSNP ID: rs148060786	Ludwig et al	1992
c.19A>T	48A>T	g.138612942A>T	p.Ile7Phe	Ile-40Phe	Missense	Substitution	1	-40	Signal Peptide	Signal Peptide	X		X		Severe	Not Reported	Polynorphism dbSNP ID: rs150190385	Poon et al	1993
c.27_28del	56_57del	g.138612950_138612951del	p.Glu10fs	Glu-37 fs	Frameshift	Deletion	1	-37	Signal Peptide	Signal Peptide	X				Severe	Not Reported		FIXMD
c.30del A	59delA	g.138612953delA	p.Glu10fs	Glu-37 fs	Frameshift	Deletion	1	-37	Signal Peptide	Signal Peptide	X				Severe	Not Reported		FIXMD
c.50T>A	79T>A	g.138612973T>A	p.Ile17Asn	Ile-30Asn	Missense	Substitution	1	-30	Signal Peptide	Signal Peptide	X	X			Severe	Not Reported		Green et al	1993
c.52_53insTC	81insTC	g.138612975_138612976insTC	p.Cys18fs	Cys-29fs	Frameshift	Insertion	1	-29	Signal Peptide	Signal Peptide				X	Not Reported	Not Reported		Wulff et al	1998
c.53G>T	82G>T	g.138612976G>T	p.Cys18Phe	Cys-29Phe	Missense	Substitution	1	-29	Signal Peptide	Signal Peptide		X			Moderate	Not Reported		FIXMD
c.55delC	84delC	g.138612978delC	p.Leu19fs	Leu-28fs	Frameshift	Deletion	1	-28	Signal Peptide	Signal Peptide	X			X	Not Reported	Not Reported		Ivaskevicius et al	2001
c.56delT	85delT	g.138612979delT	p.Leu20*	Leu-27stop	Frameshift	Deletion	1	-27	Signal Peptide	Signal Peptide	X				Severe	Not Reported		FIXMD
c.59T>C	88T>C	g.138612982T>C	p.Leu20Ser	Leu-27Ser	Missense	Substitution	1	-27	Signal Peptide	Signal Peptide	X				Severe	Not Reported		Liu et al	2000
c.59T>A	88T>A	g.138612982T>A	p.Leu20*	Leu-27Stop	Nonsense	Substitution	1	-27	Signal Peptide	Signal Peptide	X				Severe	Not Reported		Costa et al	2000
c.60delA	89delA	g.138612983delA	p.Gly21fs	Gly-26fs	Frameshift	Deletion	1	-26	Signal Peptide	Signal Peptide	X			X	Not Reported	Not Reported		FIXMD
c.62G>T	91G>T	g.138612985G>T	p.Gly21Val	Gly-26Val	Missense	Substitution	1	-26	Signal Peptide	Signal Peptide				X	Mild	Not reported		FIXMD
c.61G>T	90G>T	g.138612984G>T	p.Gly21*	Gly-26Stop	Nonsense	Substitution	1	-26	Signal Peptide	Signal Peptide	X				Severe	Not reported		FIXMD
c.63_64del	92_93delAT	g.138612986_138612987del	p.Tyr22fs	Tyr-25fs	Frameshift	Deletion	1	-25	Signal Peptide	Signal Peptide		X			Moderate	Yes		FIXMD
c.64T>G	93T>G	g.138612987T>G	p.Tyr22*	Tyr-25Stop	Nonsense	Substitution	1	-25	Signal Peptide	Signal Peptide	X				Severe	Not Reported		Quadros et al	2009
c.66T>A	95T>A	g.138612989T>A	p.Tyr22*	Tyr-25Stop	Nonsense	Substitution	1	-25	Signal Peptide	Signal Peptide	X				Severe	Not Reported		FIXMD
c.68T>C	97T>C	g.138612991T>C	p.Leu23Pro	Leu-24Pro	Missense	Substitution	1	-24	Signal Peptide	Signal Peptide	X				Severe	Not Reported		FIXMD
c.71T>C	100T>C	g.138612994T>C	p.Leu24Pro	Leu-23Pro	Missense	Substitution	1	-23	Signal Peptide	Signal Peptide	X				Severe	Not Reported		Kwon et al	2008
c.76_77delGinsAGATATCCTAAA	105_106delGins12bp	g.138612999_138613000delGins12bp	p.Ala26fs	Ala-21fs	Frameshift	Insertion/deletion	1	-21	Signal Peptide	Signal Peptide	X				Severe	Yes		Radic et al	2013
c.77C>A	106C>A	g.138613000C>A	p.Ala26Asp	Ala-21Asp	Missense	Substitution	1	-21	Signal Peptide	Signal Peptide		X			Moderate	Not Reported		FIXMD
c.83delG	112deG	g.138613006delG	p.Cys28fs	Cys-19fs	Frameshift	Deletion	1	-19	Signal Peptide	Signal Peptide	X				Severe	Not Reported		Ghanem et al	1993
c.85_88+6del	114_123del	g.138613008_138613017del	p.Cys28fs	Cys-19fs	Frameshift	Deletion	1	-19	Signal Peptide	Signal Peptide	X				Severe	Not Reported		Saad et al	1994
c.78_81del	107_110del	g.138613001_138613004del	p.Cys28fs	Cys-19fs	Frameshift	Deletion	1	-19	Signal Peptide	Signal Peptide		X			Moderate	Not Reported		Belvini et al	2005
c.82T>C	111T>C	g.138613005T>C	p.Cys28Arg	Cys-19Arg	Missense	Substitution	1	-19	Signal Peptide	Signal Peptide		X	X		Moderate/Mild	No		Bottema et al	1991
c.84T>G	113T>G	g.138613007T>G	p.Cys28Trp	Cys-19Trp	Missense	Substitution	1	-19	Signal Peptide	Signal Peptide	X				Severe	Not Reported		Nielsen et al	1995
c.82T>G	111T>G	g.138613005T>G	p.Cys28Gly	Cys-19Gly	Missense	Substitution	1	-19	Signal Peptide	Signal Peptide			X		Severe	Not Reported		Liu et al	2000
c.83G>A	112G>A	g.138613006G>A	p.Cys28Tyr	Cys-19Tyr	Missense	Substitution	1	-19	Signal Peptide	Signal Peptide	X	X			Moderate	Not Reported		Onay et al	2003
c.84T>A	113T>A	g.138613007T>A	p.Cys28*	Cys-19Stop	Nonsense	Substitution	1	-19	Signal Peptide	Signal Peptide	X				Severe	Not Reported		Elmahmoudi et al	2011
c.86delC	115delC	g.138613009delC	p.Thr29Lysfs*13	Thr-18Lysfs*13	Frameshift	Deletion	1	-18	Signal Peptide	Signal Peptide				X	Severe	No		Yu et al	2012
c.84_85insAT	113_114insAT	g.138613007_138613008insAT	p.Thr29fs	Thr-18fs	Frameshift	Insertion	1	-18	Signal Peptide	Signal Peptide	X				Severe	Not Reported		FIXMD
c.86C>T	115C>T	g.138613009C>T	p.Thr29Ile	Thr-18Ile	Missense	Substitution	1	-18	Signal Peptide	Signal Peptide	X				Severe	Not Reported	May affect slice site	FIXMD
c.87A>G	116A>G	g.138613010A>G	p.Thr29Thr	Thr-18Thr	Synonymous	Substitution	1	-18	PRO	Propeptide	X	X	X		Severe	No	May affect slice site	Thompson et al	1990
c.88G>A	117G>A	g.138613011G>A	p.Val30Ile	Val-17Ile	Missense	Substitution	1	-17	PRO	Propeptide	X				Severe	Not Reported	May affect slice site	Bottema et al	1991
c.88G>C	117G>C	g.138613011G>C	p.Val30Leu	Val-17Leu	Missense	Substitution	1	-17	PRO	Propeptide	X				Not Reported	Not Reported		Nazia et al	2008
c.95delT	6332delT	g.138619175delT	p.Asp33fs	Asp-14fs	Frameshift	Deletion	2	-14	PRO	Propeptide	X				Severe	Not Reported		Chan et al	1995
c.103G>T	6340G>T	g.138619183G>T	p.Glu35*	Glu-12Stop	Nonsense	Substitution	2	-12	PRO	Propeptide	X				Severe	Yes		Radic et al	2013
c.107A>C	6344A>C	g.138619187A>C	p.Asn36Thr	Asn-11Thr	Missense	Substitution	2	-11	PRO	Propeptide				X	Not Reported	Not Reported		Wulff et al	1998
c.109G>A	6346G>A	g.138619189G>A	p.Ala37Thr	Ala-10Thr	Missense	Substitution	2	-10	PRO	Propeptide				X	Not Reported	Not Reported		Chu et al	1996
c.110C>T	6347C>T	g.138619190C>T	p.Ala37Val	Ala-10Val	Missense	Substitution	2	-10	PRO	Propeptide				X	Not Reported	Not Reported		Oldenburg et al	1997
c.110C>A	6347C>A	g.138619190C>A	p.Ala37Asp	Ala-10Asp	Missense	Substitution	2	-10	PRO	Propeptide				X	Severe	Not Reported		FIXMD
c.112A>C	6349A>C	g.138619192A>C	p.Asn38His	Asn-9His	Missense	Substitution	2	-9	PRO	Propeptide	X				Severe	Not Reported		Quadros et al	2009
c.118delA	6355delA	g.138619198delA	p.Ile40Phefs*1	Ile-7fs	Frameshift	Deletion	2	-7	PRO	Propeptide	X				Severe	Not Reported		Mukherjee et al	2004
c.119delT	6356delT	g.138619199delT	p.Leu41*	Leu-7Stop	Frameshift	Deletion	2	-7	PRO	Propeptide	X				Severe	Not Reported		FIXMD
c.127delC	6364delC	g.138619207delC	p.Arg43fs	Arg-4fs	Frameshift	Deletion	2	-4	PRO	Propeptide	X				Severe	Not Reported		Jayandharan et al	2003
c.127C>T	6364C>T	g.138619207C>T	p.Arg43Trp	Arg-4Trp	Missense	Substitution	2	-4	PRO	Propeptide	X	X	X		Severe	No	CpG	Green et al	1989
c.128G>A	6365G>A	g.138619208G>A	p.Arg43Gln	Arg-4Gln	Missense	Substitution	2	-4	PRO	Propeptide	X	X	X		Severe	No	CpG	Green et al	1989
c.128G>T	6365G>T	g.138619208G>T	p.Arg43Leu	Arg-4Leu	Missense	Substitution	2	-4	PRO	Propeptide	X	X			Severe	Not Reported		Koeberl et al l	1990
c.129delG	6366delG	g.138619209delG	p.Pro44Glnfs*60	Pro-3Gln*60	Frameshift	Deletion	2	-3	PRO	Propeptide				X	Severe	No		Yu et al	2012
c.133delA	6370delA	g.138619213delA	p.Lys45fs	Lys-2fs	Frameshift	Deletion	2	-2	PRO	Propeptide	X				Severe	Not Reported		Wulff et al	1995
c.133_134insT	6370_6371insT	g.138619213_138619214insT	p.Lys45*	Lys'-2Stop	Frameshift	Insertion	2	-2	PRO	Propeptide	X				Severe	Not Reported		Attali et al	1999
c.135G>T	6372G>T	g.138619215G>T	p.Lys45Asn	Lys-2Asn	Missense	Substitution	2	-2	PRO	Propeptide	X				Severe	Not Reported		Thompson et al	1992
c.137G>A	6374G>A	g.138619217G>A	p.Arg46Lys	Arg-2Lys	Missense	Substitution	2	-2	PRO	Propeptide	X			X	Not Reported	Not Reported		Wulff et al	1998
c.135G>C	6372G>C	g.138619215G>C	p.Lys45Asn	Lys-2Asn	Missense	Substitution	2	-2	PRO	Propeptide	X				Severe	Not Reported		Belvini et al	2005
c.137G>C	6374G>C	g.138619217G>C	p.Arg46Thr	Arg-2Thr	Missense	Substitution	2	-2	PRO	Propeptide	X				Severe	Not Reported		FIXMD
c.133A>T	6370A>T	g.138619213A>T	p.Lys45*	Lys-2Stop	Nonsense	Substitution	2	-2	PRO	Propeptide	X				Severe	Not Reported		FIXMD
c.138G>C	6375G>C	g.138619218G>C	p.Arg47Ser	Arg-1Ser	Missense	Substitution	2	-1	PRO	Propeptide	X				Severe	Not Reported		Diuguid et al	1986
c.138G>T	6375G>T	g.138619218G>T	p.Arg47Ser	Arg-1Ser	Missense	Substitution	2	-1	PRO	Propeptide	X	X			Severe	Not Reported		Diuguid et al	1986
c.143delA	6380delA	g.138619223delA	p.Asn48fs	Asn2fs	Frameshift	Deletion	2	2	GLA	Light Chain	X				Severe	Not Reported		Ghanem et al	1993
c.142A>G	6379A>G	g.138619222A>G	p.Asn48Asp	Asn2Asp	Missense	Substitution	2	2	GLA	Light Chain			X		Mild	Not Reported		Koeberl et al	1990
c.143A>T	6380A>T	g.138619223A>T	p.Asn48Ile	Asn2Ile	Missense	Substitution	2	2	GLA	Light Chain		X			Moderate	Not Reported		Poon et al	1993
c.142A>T	6379A>T	g.138619222A>T	p.Asn48Tyr	Asn2Tyr	Missense	Substitution	2	2	GLA	Light Chain		X			Moderate	Not Reported		Costa et al	2000
c.147delA	6384delA	g.138619227delA	p.Ser49fs	Ser3fs	Frameshift	Deletion	2	3	GLA	Light Chain	X				Severe	Not Reported		Saad et al	1994
c.145T>C	6382T>C	g.138619225T>C	p.Ser49Pro	Ser3Pro	Missense	Substitution	2	3	GLA	Light Chain		X			Moderate	Not Reported		Montejo et al	1999
c.146C>G	6383C>G	g.138619226C>G	p.Ser49*	Ser3Stop	Nonsense	Substitution	2	3	GLA	Light Chain	X				Severe	Not Reported		FIXMD
c.148G>A	6385G>A	g.138619228G>A	p.Gly50Ser	Gly4Ser	Missense	Substitution	2	4	GLA	Light Chain			X	X	Mild	Not Reported		Saad et al	1994
c.149G>A	6386G>A	g.138619229G>A	p.Gly50Asp	Gly4Asp	Missense	Substitution	2	4	GLA	Light Chain				X	Not Reported	Not Reported		FIXMD
c.151A>G	6388A>G	g.138619231A>G	p.Lys51Glu	Lys5Glu	Missense	Substitution	2	5	GLA	Light Chain		X	X		Moderate	Not Reported		Koeberl et al	1990
c.153A>G	6390A>G	g.138619233A>G	p.Lys51Lys	Lys5Lys	Synonymous	Substitution	2	5	GLA	Light Chain			X		Mild	Not Reported	May affect slice site	Koeberl et al	1990
c.155delT	6392delT	g.138619235delT	p.Leu52fs	Leu6fs	Frameshift	Deletion	2	6	GLA	Light Chain	X				Severe	No		Green et al	1989
c.155T>C	6392T>C	g.138619235T>C	p.Leu52Ser	Leu6Ser	Missense	Substitution	2	6	GLA	Light Chain	X				Severe	Not Reported		Wulff et al	1998
c.158_165 delins12bp	6395_6402delins12bp	g.138619238_45delins12bp	p.Glu53fs	Glu7 fs	Frameshift	Deletion	2	7	GLA	Light Chain	X				Severe	Not Reported		Weinmann et al	1998
c.158A>C	6395A>C	g.138619238A>C	p.Glu53Ala	Glu7Ala	Missense	Substitution	2	7	GLA	Light Chain		X			Moderate	Not Reported		Winship et al	1991
c.158A>T	6395A>T	g.138619238A>T	p.Glu53Val	Glu7Val	Missense	Substitution	2	7	GLA	Light Chain	X				Severe	Not Reported		Wulff et al	1998
c.157G>A	6394G>A	g.138619237G>A	p.Glu53Lys	Glu7Lys	Missense	Substitution	2	7	GLA	Light Chain	X				Severe	Not Reported		Costa et al	2000
c.158A>G	6395A>G	g.138619238A>G	p.Glu53Gly	Glu7Gly	Missense	Substitution	2	7	GLA	Light Chain		X			Moderate	Not Reported		Belvini et al	2005
c.159_160del	6396_6397del	g.138619239_138619240del	p.Glu54fs	Glu8fs	Frameshift	Deletion	2	8	GLA	Light Chain	X				Severe	Not Reported		Green et al	1991
c.161A>G	6398A>G	g.138619241A>G	p.Glu54Gly	Glu8Gly	Missense	Substitution	2	8	GLA	Light Chain		X			Moderate	Not Reported		Bottema et al	1991
c.161A>C	6398A>C	g.138619241A>C	p.Glu54Ala	Glu8Ala	Missense	Substitution	2	8	GLA	Light Chain		X			Moderate	Not Reported		Saad et al	1994
c.162G>C	6399G>C	g.138619242G>C	p.Glu54Asp	Glu8Asp	Missense	Substitution	2	8	GLA	Light Chain	X				Severe	Not Reported		Wulff et al	1999
c.160G>A	6397G>A	g.138619240G>A	p.Glu54Lys	Glu8Lys	Missense	Substitution	2	8	GLA	Light Chain		X			Moderate	Not Reported		FIXMD
c.160G>C	6397G>C	g.138619240G>C	p.Glu54Gln	Glu8Gln	Missense	Substitution	2	8	GLA	Light Chain	X				Severe	No		Radic et al	2013
c.165_170del	6402_6407del	g.138619245_138619250del	p.Phe55fs*1	Phe9fs*1	Frameshift	Deletion	2	9	GLA	Light Chain	X				Severe	Yes		Ludwig et al	1992
c.164_173del	6401_6500del	g.138619244_138619253del	p.Phe55*	Phe9stop	Frameshift	Deletion	2	9	GLA	Light Chain	X				Severe	Yes		FIXMD
c.163T>A	6400T>A	g.138619243T>A	p.Phe55Ile	Phe9Ile	Missense	Substitution	2	9	GLA	Light Chain		X	X	X	Mild	Not Reported		Saad et al	1994
c.164T>C	6401T>C	g.138619244T>C	p.Phe55Ser	Phe9Ser	Missense	Substitution	2	9	GLA	Light Chain	X				Severe	Not Reported		Ketterling et al	1999
c.164T>G	6401T>G	g.138619244T>G	p.Phe55Cys	Phe9Cys	Missense	Substitution	2	9	GLA	Light Chain	X		X		Severe	Not Reported		Montejo et al	1999
c.164T>A	6401T>A	g.138619244T>A	p.Phe55Tyr	Phe9Tyr	Missense	Substitution	2	9	GLA	Light Chain		X			Not Reported	Not Reported		FIXMD
c.169C>G	6406C>G	g.138619249C>G	p.Gln57Glu	Gln11Glu	Missense	Substitution	2	11	GLA	Light Chain				X	Not Reported	Not Reported		Wulff et al	1998
c.169C>T	6406C>T	g.138619249C>T	p.Gln57*	Gln11Stop	Nonsense	Substitution	2	11	GLA	Light Chain	X				Not Reported	Not Reported		Winship et al	1991
c.173G>C	6410G>C	g.138619253G>C	p.Gly58Ala	Gly12Ala	Missense	Substitution	2	12	GLA	Light Chain		X		X	Moderate	Not Reported		Chan et al	1991
c.172G>A	6409G>A	g.138619252G>A	p.Gly58Arg	Gly12Arg	Missense	Substitution	2	12	GLA	Light Chain	X	X	X		Severe	No		Gostout et al	1993
c.173G>A	6410G>A	g.138619253G>A	p.Gly58Glu	Gly12Glu	Missense	Substitution	2	12	GLA	Light Chain	X	X	X	X	Severe	Not Reported		Saad et al	1994
c.173G>T	6410G>T	g.138619253G>T	p.Gly58Val	Gly12Val	Missense	Substitution	2	12	GLA	Light Chain	X				Severe	Not Reported		Jayandharan et al	2005
c.172G>C	6409G>C	g.138619252G>C	p.Gly58Arg	Gly12Arg	Missense	Substitution	2	12	GLA	Light Chain			X		Severe	Not Reported		Kwon et al	2008
c.174delG	6411delG	g.138619254delG	p.Asn59fs	Asn13fs	Frameshift	Deletion	2	13	GLA	Light Chain	X				Severe	Not Reported		Caglayan et al	1997
c.178C>T	6415C>T	g.138619258C>T	p.Leu60Phe	Leu14Phe	Missense	Substitution	2	14	GLA	Light Chain			X		Mild	No		CDC
c.179_180del	6416_6417delTT	g.138619259_138619260del	p.Leu60fs	Leu14fs	Missense	Substitution	2	14	GLA	Light Chain		X			Moderate	Not Reported		FIXMD
c.179T>C	6416T>C	g.138619259T>C	p.Leu60Pro	Leu14Pro	Missense	Substitution	2	14	GLA	Light Chain			X		Mild	Not Reported		FIXMD
c.182_185del	6418_6421del	g.138619262_138619265del	p.Arg62fs	Arg16fs	Frameshift	Deletion	2	16	GLA	Light Chain		X			Moderate	Not Reported		Thorland et al	1995
c.185_188del	6422_6425del	g.138619265_138619268del	p.Arg62fs	Arg16fs	Frameshift	Deletion	2	16	GLA	Light Chain				X	Severe	Not Reported		Belvini et al	2005
c.184A>T	6421A>T	g.138619264A>T	p.Arg62*	Arg16Stop	Nonsense	Substitution	2	16	GLA	Light Chain	X				Severe	Not Reported		Niceta et al	2006
c.187G>A	6424G>A	g.138619267G>A	p.Glu63Lys	Glu17Lys	Missense	Substitution	2	17	GLA	Light Chain		X		X	Severe	Not Reported		Ghanem et al	1993
c.188A>T	6425A>T	g.138619268A>T	p.Glu63Val	Glu17Val	Missense	Substitution	2	17	GLA	Light Chain	X				Severe	Not Reported		Jayandharan et al	2005
c.187G>C	6424G>C	g.138619267G>C	p.Glu63Gln	Glu17Gln	Missense	Substitution	2	17	GLA	Light Chain				X	Not Reported	Not Reported		FIXMD
c.188A>C	6425A>C	g.138619268A>C	p.Glu63Ala	Glu17Ala	Missense	Substitution	2	17	GLA	Light Chain				X	Not Reported	Not Reported		FIXMD
c.188A>G	6425A>G	g.138619268A>G	p.Glu63Gly	Glu17Gly	Missense	Substitution	2	17	GLA	Light Chain	X				Severe	Not Reported		FIXMD
c.191G>A	6428G>A	g.138619271G>A	p.Cys64Tyr	Cys18Tyr	Missense	Substitution	2	18	GLA	Light Chain	X	X	X		Moderate	Not Reported		Bottema et al	1991
c.190T>C	6427T>C	g.138619270T>C	p.Cys64Arg	Cys18Arg	Missense	Substitution	2	18	GLA	Light Chain	X	X		X	Severe	Not Reported		Ludwig et al	1992
c.197A>T	6434A>T	g.138619277A>T	p.Glu66Val	Glu20Val	Missense	Substitution	2	20	GLA	Light Chain				X	Moderate	Not Reported		Wulff et al	1995
c.196G>A	6433G>A	g.138619276G>A	p.Glu66Lys	Glu20Lys	Missense	Substitution	2	20	GLA	Light Chain			X		Not Reported	Not Reported		FIXMD
c.199G>A	6436G>A	g.138619279G>A	p.Glu67Lys	Glu21Lys	Missense	Substitution	2	21	GLA	Light Chain	X	X			Moderate	Not Reported		Hamaguchi et al	1991
c.204delG	6441delG	g.138619284delG	p.Lys68fs	Lys22fs	Frameshift	Deletion	2	22	GLA	Light Chain		X			Moderate	Not Reported		Saad et al	1994
c.203delA	6440delA	g.138619283delA	p.Lys68fs	Lys22fs	Frameshift	Deletion	2	22	GLA	Light Chain	X				Severe	Not Reported		Wulff et al	1998
c.205T>C	6442T>C	g.138619285T>C	p.Cys69Arg	Cys23Arg	Missense	Substitution	2	23	GLA	Light Chain	X				Severe	Not Reported		Lin et al	1991
c.206G>A	6443G>A	g.138619286G>A	p.Cys69Tyr	Cys23Tyr	Missense	Substitution	2	23	GLA	Light Chain	X			X	Severe	Not Reported	Polynorphism dbSNP ID: rs139089559	Saad et al	1994
c.205T>G	6442T>G	g.138619285T>G	p.Cys69Gly	Cys23Gly	Missense	Substitution	2	23	GlA	Light Chain	X				Severe	No		Jayandharan et al	2009
c.212T>C	6449T>C	g.138619292T>C	p.Phe71Ser	Phe25Ser	Missense	Substitution	2	25	GLA	Light Chain		X		X	Moderate	Not Reported		Ludwig et al	1992
c.212T>G	6449T>G	g.138619292T>G	p.Phe71Cys	Phe25Cys	Missense	Substitution	2	25	GLA	Light Chain			X		Mild	Not Reported		Belvini et al	2005
c.214G>C	6451G>C	g.138619294G>C	p.Glu72Gln	Glu26Gln	Missense	Substitution	2	26	GLA	Light Chain	X			X	Not Reported	Not Reported		Tartary et al	1993
c.215A>G	6452A>G	g.138619295A>G	p.Glu72Gly	Glu26Gly	Missense	Substitution	2	26	GLA	Light Chain				X	Severe	Not Reported		Liu et al	2000
c.214G>T	6451G>T	g.138619294G>T	p.Glu72*	Glu26Stop	Nonsense	Substitution	2	26	GLA	Light Chain	X				Severe	Not Reported		Elmahmoudi et al	2011
c.217G>A	6454G>A	g.138619297G>A	p.Glu73Lys	Glu27Lys	Missense	Substitution	2	27	GLA	Light Chain	X				Severe	Not Reported		Chen et al	1989
c.218A>T	6455A>T	g.138619298A>T	p.Glu73Val	Glu27Val	Missense	Substitution	2	27	GLA	Light Chain	X			X	Severe	Not Reported		Wang et al	1990
c.219A>C	6456A>C	g.138619299A>C	p.Glu73Asp	Glu27Asp	Missense	Substitution	2	27	GLA	Light Chain	X	X			Severe	Not Reported		Nielsen et al	1994
c.218A>C	6455A>C	g.138619298A>C	p.Glu73Ala	Glu27Ala	Missense	Substitution	2	27	GLA	Light Chain			X		Mild	Not Reported		Attali et al	1999
c.219A>T	6456A>T	g.138619299A>T	p.Glu73Asp	Glu27Asp	Missense	Substitution	2	27	GLA	Light Chain	X				Severe	Not Reported		Costa et al	2000
c.217G>T	6454G>T	g.138619297G>T	p.Glu73*	Glu27Stop	Nonsense	Substitution	2	27	GLA	Light Chain				X	Severe	Not Reported		Liu et al	2000
c.217_219del	6454_6456del	g.138619297_138619299del	p.Glu73del	Glu27del	Small structural change (in-frame, <50 bp)	Deletion	2	27	GLA	Light Chain				X	Severe	Not Reported		Liu et al	2000
c.219_210InsA	6456_6457insA	g.138619299_300insA	p.Ala74fs	Ala28fs	Frameshift	Insertion	2	28	GLA	Light Chain				X	Not Reported	Not Reported		Montejo et al	1999
c.224G>A	6461G>A	g.138619304G>A	p.Arg75Gln	Arg29Gln	Missense	Substitution	2	29	GLA	Light Chain			X	X	Mild	No	CpG	Koeberl et al	1989
c.224G>C	6461G>C	g.138619304G>C	p.Arg75Pro	Arg29Pro	Missense	Substitution	2	29	GLA	Light Chain		X			Moderate	Not Reported		Thorland et al	1995
c.223C>T	6460C>T	g.138619303C>T	p.Arg75Stop	Arg29Stop	Nonsense	Substitution	2	29	GLA	Light Chain	X	X			Severe	No	CpG	Green et al	1989
c.226G>A	6463G>A	g.138619306G>A	p.Glu76Lys	Glu30Lys	Missense	Substitution	2	30	GLA	Light Chain	X	X			Severe	Not Reported		Ketterling et al	1993
c.228A>C	6465A>C	g.138619308A>C	p.Glu76Asp	Glu30Asp	Missense	Substitution	2	30	GLA	Light Chain	X				Severe	Not Reported		Kwon et al	2008
c.226G>C	6463G>C	g.138619306G>C	p.Glu76Gln	Glu30Gln	Missense	Substitution	2	30	GLA	Light Chain				X	Moderate	No		Belvini et al	2005
c.226G>T	6463G>T	g.138619306G>T	p.Glu76*	Glu30Stop	Nonsense	Substitution	2	30	GLA	Light Chain	X				Severe	Not Reported		Wulff et al	1995
c.227_229del	6464_6466del	g.138619307_138619309del	p.Glu76del	Glu30del	Small structural change (in-frame, <50 bp)	Deletion	2	30	GLA	Light Chain		X			Moderate	No		Yu et al	2012
c.229delG	6466delG	g.138619309delG	p.Val77fs	Val31fs	Frameshift	Deletion	2	31	GLA	Light Chain	X				Severe	Not Reported		Green et al	1991
c.230_231del	6467_6468del	g.138619310_138619311del	p.Phe78*	Phe32Stop	Frameshift	Deletion	2	32	GLA	Light Chain	X				Severe	Not Reported		Thorland et al	1995
c.233T>C	6470T>C	g.138619313T>C	p.Phe78Ser	Phe32Ser	Missense	Substitution	2	32	GLA	Light Chain		X			Moderate	Not Reported		FIXMD
c.235_236insGG	6472_6473insGG	g.138619315_138619316insGG	p.Glu79fs	Glu33fs	Frameshift	Insertion	2	33	GLA	Light Chain				X	Not Reported	Not Reported		Saad et al	1994
c.237A>C	6474A>C	g.138619317A>C	p.Glu79Asp	Glu33Asp	Missense	Substitution	2	33	GLA	Light Chain		X		X	Moderate	Not Reported		Koeberl et al	1989
c.236A>G	6473A>G	g.138619316A>G	p.Glu79Glyf	Glu33Gly	Missense	Substitution	2	33	GLA	Light Chain		X			Moderate	Not Reported		Wulff et al	1998
c.236A>C	6473A>C	g.138619316A>C	p.Glu79Ala	Glu33Ala	Missense	Substitution	2	33	GLA	Light Chain			X		Moderate	Not Reported		Liu et al	2000
c.235G>A	6472G>A	g.138619315G>A	p.Glu79Lys	Glu33Lys	Missense	Substitution	2	33	GLA	Light Chain	X			X	Not Reported	Not Reported		Enayat et al	2004
c.235G>C	6472G>C	g.138619315G>C	p.Glu79Gln	Glu33Gln	Missense	Substitution	2	33	GLA	Light Chain	X				Severe	Not Reported		FIXMD
c.235G>T	6472G>T	g.138619315G>T	p.Glu79*	Glu33Stop	Nonsense	Substitution	2	33	GLA	Light Chain	X				Severe	Not Reported		Haris et al	1994
c.236delA	6473delA	g.138619316delA	p.Asn80fs	Asn34fs	Frameshift	Deletion	2	34	GLA	Light Chain	X				Severe	Not Reported		Li, X et al	2000
c.240_241insTGAAAGAACTC	6477_6478ins11bp	g.138619320_138619321insTGAAAGAACTC	p.Glu81*	Glu35Stop	Frameshift	Insertion	2	35	GLA	Light Chain				X	Moderate	No		Yu et al	2012
c.247_248InsA	6484_6485InsA	g.138619327_28insA	p.Arg83fs	Arg37fs	Frameshift	Insertion	2	37	GLA	Light Chain	X				Severe	Not Reported		Driscoll et al	1996
c.248_250del	6485_6487del	g.138619328_138619330del	p.Arg83del	Arg37del	Small structural change (in-frame, <50 bp)	Deletion	2	37	GLA	Light Chain	X				Severe	Not Reported		Green et al	1989
c.251C>T	6488C>T	g.138619331C>T	p.Thr84Ile	Thr38Ile	Missense	Substitution	2	38	GLA	Light Chain			X		Mild	Not Reported		Saad et al	1994
c.251C>G	6488C>G	g.138619331C>G	p.Thr84Arg	Thr38Arg	Missense	Substitution	2	38	GLA	Light Chain	X				Severe	Not Reported		FIXMD
c.255_256del	6680_6481del	g.138619523_138619524del	p.Glu86fs	Glu40fs	Frameshift	Deletion	3	40	GLA	Light Chain	X				Severe	Yes		Matsushita et al	1990
c.259T>G	6684T>G	g.138619527T>G	p.Phe87Val	Phe41Val	Missense	Substitution	3	41	GLA	Light Chain	X	X	X	X	Mild	Not Reported		Attali et al	1999
c.260T>G	6685T>G	g.138619528T>G	p.Phe87Cys	Phe41Cys	Missense	Substitution	3	41	GLA	Light Chain	X	X		X	Moderate	Not Reported		Belvini et al	2005
c.259delT	6684delT	g.138619527delT	p.Trp88fs	Trp42fs	Frameshift	Deletion	3	42	GLA	Light Chain	X				Severe	Yes		Costa et al	2000
c.262T>C	6687T>C	g.138619530T>C	p.Trp88Arg	Trp42Arg	Missense	Substitution	3	42	GLA	Light Chain	X				Severe	Not Reported		Mahajan et al	2007
c.263G>A	6688G>A	g.138619531G>A	p.Trp88*	Trp42Stop	Nonsense	Substitution	3	42	GLA	Light Chain	X	X			Severe	Not Reported		Saad et al	1994
c.265A>G	6690A>G	g.138619533A>G	p.Lys89Glu	Lys43Glu	Missense	Substitution	3	43	GLA	Light Chain			X		Mild	Not Reported		FIXMD
c.265A>T	6690A>T	g.138619533A>T	p.Lys89*	Lys43Stop	Nonsense	Substitution	3	43	GLA	Light Chain				X	Not Reported	Not Reported		Wulff et al	1998
c.268C>T	6693C>T	g.138619536C>T	p.Gln90*	Gln44Stop	Nonsense	Substitution	3	44	GLA	Light Chain	X				Severe	No		Ljung et al	2001
c.271T>G	6696T>G	g.138619539T>G	p.Tyr91Asp	Tyr45Asp	Missense	Substitution	3	45	GLA	Light Chain			X		Mild	Not Reported		Gostout et al	1993
c.271T>A	6696T>A	g.138619539T>A	p.Tyr91Asn	Tyr45Asn	Missense	Substitution	3	45	GLA	Light Chain			X		Mild	Not Reported		Saad et al	1994
c.272A>G	6697A>G	g.138619540A>G	p.Tyr91Cys	Tyr45Cys	Missense	Substitution	3	45	GLA	Light Chain				X	Moderate	Not Reported		Wulff et al	1995
c.275T>C	6700T>C	g.138619543T>C	p.Val92Ala	Val46Ala	Missense	Substitution	3	46	GLA	Light Chain				X	Not Reported	Not Reported		Liu et al	2000
c.278A>G	10392A>G	g.138623235A>G	p.Asp93Gly	Asp47Gly	Missense	Substitution	4	47	EGF1	Light Chain			X		Mild	Not Reported		Davis et al	1987
c.279T>A	10393T>A	g.138623236T>A	p.Asp93Glu	Asp47Glu	Missense	Substitution	4	47	EGF1	Light Chain		X	X		Moderate	Not Reported		Bottema et al	1990
c.277G>C	6702G>C	g.138619545G>C	p.Asp93His	Asp47His	Missense	Substitution	3	47	EGF1	Light Chain	X				Severe	Not Reported		Mahajan et al	2007
c.277G>A	6702G>A	g.138619545G>A	p.Asp93Asn	Asp47Asn	Missense	Substitution	3	47	EGF1	Light Chain	X				Moderate	Not Reported	May affect slice site	Saad et al	1994
c.280G>A	10394G>A	g.138623237G>A	p.Gly94Arg	Gly48Arg	Missense	Substitution	4	48	EGF1	Light Chain			X		Mild	Not Reported		Lin et al	1991
c.281G>T	10395G>T	g.138623238G>T	p.Gly94Val	Gly48Val	Missense	Substitution	4	48	EGF1	Light Chain			X		Mild	Not Reported		Green et al	1991
c.283_285delinsA	10397_10399delinsA	g.138623240_138623242delinsA	p.Asp95fs	Asp49fs	Frameshift	Deletion	4	49	EGF1	Light Chain		X			Moderate	Not Reported		Saad et al	1994
c.284delA	10398delA	g.138623241delA	p.Asp95fs	Asp49fs	Frameshift	Deletion	4	49	EGF1	Light Chain		X			Moderate	Not Reported		Attali et al	1999
c.282_283del	10396_10397del	g.138623239_138623240del	p.Asp95fs	Asp49fs	Frameshift	Deletion	4	49	EGF1	Light Chain	X				Severe	Not Reported		Belvini et al	2005
c.284A>G	10398A>G	g.138623241A>G	p.Asp95Gly	Asp49Glu	Missense	Substitution	4	49	EGF1	Light Chain		X			Moderate	Not Reported		Thorland et al	1995
c.283G>T	10397G>T	g.138623240G>T	p.Asp95Tyr	Asp49Tyr	Missense	Substitution	4	49	EGF1	Light Chain			X		Mild	Not Reported		Costa et al	2000
c.284A>T	10398A>T	g.138623241A>T	p.Asp95Val	Asp49Val	Missense	Substitution	4	49	EGF1	Light Chain				X	Not Reported	Not Reported		Liu, et al	2000
c.287A>C	10401A>C	g.138623244A>C	p.Gln96Pro	Gln50Pro	Missense	Substitution	4	50	EGF1	Light Chain	X				Severe	Not Reported		Lozier et al	1990
c.288G>C	10402G>C	g.138623245G>C	p.Gln96His	Gln50His	Missense	Substitution	4	50	EGF1	Light Chain			X		Mild	Not Reported		Saad et al	1994
c.288G>T	10402G>T	g.138623245G>T	p.Gln96His	Gln50His	Missense	Substitution	4	50	EGF1	Light Chain			X		Mild	Not Reported		FIXMD
c.286C>G	10400C>G	g.138623243C>G	p.Gln96Glu	Gln50Glu	Missense	Substitution	4	50	EGF1	Light Chain	X				Severe	Not Reported		Quadros et al	2009
c.286C>T	10400C>T	g.138623243C>T	p.Gln96*	Gln50Stop	Nonsense	Substitution	4	50	EGF1	Light Chain	X				Severe	Not Reported		Ghanem et al	1993
c.291T>G	10405T>G	g.138623248T>G	p.Cys97Trp	Cys51Trp	Missense	Substitution	4	51	EGF1	Light Chain	X	X			Severe	Not Reported		Ghanem et al	1993
c.289T>A	10403T>A	g.138623246T>A	p.Cys97Ser	Cys51Ser	Missense	Substitution	4	51	EGF1	Light Chain				X	Not Reported	Not Reported		Montejo et al	1999
c.289T>C	10403T>C	g.138623246T>C	p.Cys97Arg	Cys51Arg	Missense	Substitution	4	51	EGF1	Light Chain	X				Severe	Not Reported		Costa et al	2000
c.290G>A	10404G>A	g.138623247G>A	p.Cys97Tyr	Cys51Tyr	Missense	Substitution	4	51	EGF1	Light Chain	X				Severe	Not Reported		FIXMD
c.292G>T	10406G>T	g.138623249G>T	p.Glu98*	Glu52Stop	Nonsense	Substitution	4	52	EGF1	Light Chain	X				Severe	Not Reported		Bottema et al	1991
c.301C>G	10415C>G	g.138623258C>G	p.Pro101Ala	Pro55Ala	Missense	Substitution	4	55	EGF1	Light Chain	X	X	X		Severe/Moderate/Mild	No		Green et al	1989
c.301C>T	10415C>T	g.138623258C>T	p.Pro101Ser	Pro55Ser	Missense	Substitution	4	55	EGF1	Light Chain			X		Mild	Not Reported		Green et al	1991
c.302C>T	10416C>T	g.138623259C>T	p.Pro101Leu	Pro55Leu	Missense	Substitution	4	55	EGF1	Light Chain			X		Mild	Not Reported		Green et al	1991
c.302C>A	10416C>A	g.138623259C>A	p.Pro101Gln	Pro55Gln	Missense	Substitution	4	55	EGF1	Light Chain			X		Mild	Not Reported		Ketterling et al.	1993
c.302C>G	10416C>G	g.138623259C>G	p.Pro101Arg	Pro55Arg	Missense	Substitution	4	55	EGF1	Light Chain			X		Mild	Not Reported		Montejo et al	1999
c.301C>A	10415C>A	g.138623258C>A	p.Pro101Thr	Pro55Thr	Missense	Substitution	4	55	EGF1	Light Chain			X		Mild	No		FIXMD
c.305G>A	10419G>A	g.138623262G>A	p.Cys102Tyr	Cys56Tyr	Missense	Substitution	4	56	EGF1	Light Chain	X	X		X	Moderate	Not Reported		Koeberl et al	1990
c.304T>C	10418T>C	g.138623261T>C	p.Cys102Arg	Cys56Arg	Missense	Substitution	4	56	EGF1	Light Chain	X	X			Severe	No		Alkan et al	1991
c.305G>C	10419G>C	g.138623262G>C	p.Cys102Ser	Cys56Ser	Missense	Substitution	4	56	EGF1	Light Chain	X				Severe	Not Reported		Ludwig et al	1991
c.304T>A	10418T>A	g.138623261T>A	p.Cys102Ser	Cys56Ser	Missense	Substitution	4	56	EGF1	Light Chain		X			Moderate	Not Reported		Tartary et al	1993
c.305G>T	10419G>T	g.138623262G>T	p.Cys102Phe	Cys56Phe	Missense	Substitution	4	56	EGF1	Light Chain	X				Severe	No		Radic et al	2013
c.308T>A	10422T>A	g.138623265T>A	p.Leu103*	Leu57Stop	Nonsense	Substitution	4	57	EGF1	Light Chain		X			Severe	Not Reported		Belvini et al	2005
c.311_312del	10425_10426del	g.138623268_138623269del	p.Asn104fs	Asn58fs	Frameshift	Deletion	4	58	EGF1	Light Chain		X			Severe	Not Reported		Belvini et al	2005
c.312T>G	10426T>G	g.138623269T>G	p.Asn104Lys	Asn58Lys	Missense	Substitution	4	58	EGF1	Light Chain			X		Mild	Not Reported		FIXMD
c.314G>T	10428G>T	g.138623271G>T	p.Gly105Val	Gly59Val	Missense	Substitution	4	59	EGF1	Light Chain		X			Moderate	Not Reported		Bottema et al	1991
c.313G>A	10427G>A	g.138623270G>A	p.Gly105Ser	Gly59Ser	Missense	Substitution	4	59	EGF1	Light Chain			X		Mild	Not Reported		Saad et al	1994
c.314G>A	10428G>A	g.138623271G>A	p.Gly105Asp	Gly59Asp	Missense	Substitution	4	59	EGF1	Light Chain			X		Mild	Not Reported		Costa et al	2000
c.316G>A	10430G>A	g.138623273G>A	p.Gly106Ser	Gly60Ser	Missense	Substitution	4	60	EGF1	Light Chain	X	X	X		Mild	No		Denton et al	1988
c.317G>A	10431G>A	g.138623274G>A	p.Gly106Asp	Gly60Asp	Missense	Substitution	4	60	EGF1	Light Chain		X			Moderate	No		Koeberl et al	1990
c.316G>C	10430G>C	g.138623273G>C	p.Gly106Arg	Gly60Arg	Missense	Substitution	4	60	EGF1	Light Chain	X				Severe	No		Bottema et al	1991
c.316G>T	10430G>T	g.138623273G>T	p.Gly106Cys	Gly60Cys	Missense	Substitution	4	60	EGF1	Light Chain	X				Severe	No		Elmahmoudi et al	2011
c.322delT	10436delT	g.138623279delT	p.Cys108fs	Cys62fs	Frameshift	Deletion	4	62	EGF1	Light Chain				X	Severe	Not Reported		Li et al	2000
c.323G>A	10437G>A	g.138623280G>A	p.Cys108Tyr	Cys62Tyr	Missense	Substitution	4	62	EGF1	Light Chain		X		X	Not Reported	Not Reported		Haris et al	1994
c.323G>C	10437G>C	g.138623280G>C	p.Cys108Ser	Cys62Ser	Missense	Substitution	4	62	EGF1	Light Chain	X				Severe	Not Reported		Montejo et al	1999
c.323G>T	10437G>T	g.138623280G>T	p.Cys108Phe	Cys62Phe	Missense	Substitution	4	62	EGF1	Light Chain		X			Severe	Not Reported		Belvini et al et al	2005
c.324C>G	10438C>G	g.138623281C>G	p.Cys108Trp	Cys62Trp	Missense	Substitution	4	62	EGF1	Light Chain	X				Severe	Not Reported		Belvini et al et al	2005
c.324C>A	10438C>A	g.138623281C>A	p.Cys108*	Cys62Stop	Nonsense	Substitution	4	62	EGF1	Light Chain				X	Not Reported	Not Reported		Montejo et al	1999
c.329_330del	10443_10444del	g.138623286_138623287del	p.Asp110fs	Asp64fs	Frameshift	Deletion	4	64	EGF1	Light Chain	X				Severe	Not Reported		Quadros et al	2009
c.329A>G	10443A>G	g.138623286A>G	p.Asp110Gly	Asp64Gly	Missense	Substitution	4	64	EGF1	Light Chain			X		Mild	Not Reported		Green et al	1989
c.328G>A	10442G>A	g.138623285G>A	p.Asp110Asn	Asp64Asn	Missense	Substitution	4	64	EGF1	Light Chain		X			Moderate	Not Reported		Winship et al	1991
c.330T>G	10444T>G	g.138623287T>G	p.Asp110Glu	Asp64Glu	Missense	Substitution	4	64	EGF1	Light Chain			X		Mild	Not Reported		Tartary et al	1993
c.328G>T	10442G>T	g.138623285G>T	p.Asp110Tyr	Asp64Tyr	Missense	Substitution	4	64	EGF1	Light Chain				X	Not Reported	Not Reported		Liu, et al	2000
c.335T>C	10449T>C	g.138623292T>C	p.Ile112Thr	Ile66Thr	Missense	Substitution	4	66	EGF1	Light Chain		X	X		Moderate	Not Reported		Ghanem et al	1993
c.335T>G	10449T>G	g.138623292T>G	p.Ile112Ser	Ile66Ser	Missense	Substitution	4	66	EGF1	Light Chain				X	Not Reported	Not Reported		Montejo et al	1999
c.335T>A	10449T>A	g.138623292T>A	p.Ile112Asn	Ile66Asn	Missense	Substitution	4	66	EGF1	Light Chain			X		Mild	Not Reported		Enayat et al	2004
c.339T>A	10453T>A	g.138623296T>A	p.Asn113Lys	Asn67Lys	Missense	Substitution	4	67	EGF1	Light Chain	X		X		Mild	Not Reported		Caglayan et al	1997
c.340T>C	10454T>C	g.138623297T>C	p.Ser114Pro	Ser68Pro	Missense	Substitution	4	68	EGF1	Light Chain				X	Moderate	No		Yu et al	2012
c.344A>G	10458A>G	g.138623301A>G	p.Tyr115Asn	Tyr69Cys	Missense	Substitution	4	69	EGF1	Light Chain	X			X	Severe	Not Reported		Knobloch et al	1993
c.343T>A	10457T>A	g.138623300T>A	p.Tyr115Asn	Tyr69Asn	Missense	Substitution	4	69	EGF1	Light Chain	X				Severe	No		Ketterling et al	1999
c.350G>C	10464G>C	g.138623307G>C	p.Cys117Ser	Cys71Ser	Missense	Substitution	4	71	EGF1	Light Chain				X	Not Reported	Not Reported		Saad et al	1994
c.349T>A	10463T>A	g.138623306T>A	p.Cys117Ser	Cys71Ser	Missense	Substitution	4	71	EGF1	Light Chain	X			X	Not Reported	Not Reported		Nielsen et al	1995
c.350G>A	10464G>A	g.138623307G>A	p.Cys117Tyr	Cys71Tyr	Missense	Substitution	4	71	EGF1	Light Chain	X	X			Severe	Not Reported		Attali et al	1999
c.349T>C	10463T>C	g.138623306T>C	p.Cys117Arg	Cys71Arg	Missense	Substitution	4	71	EGF1	Light Chain	X				Severe	Not Reported		Jayandharan et al	2005
c.350G>T	10464G>T	g.138623307G>T	p.Cys117Phe	Cys71Phe	Missense	Substitution	4	71	EGF1	Light Chain	X				Severe	Not Reported		Jayandharan et al	2005
c.351T>G	10465T>G	g.138623308T>G	p.Cys117Trp	Cys71Trp	Missense	Substitution	4	71	EGF1	Light Chain	X				Severe	Not Reported		FIXMD
c.351T>A	10465T>A	g.138623308T>A	p.Cys117*	Cys71Stop	Nonsense	Substitution	4	71	EGF1	Light Chain			X		Mild	Not Reported		Saad et al	1994
c.352T>A	10466T>A	g.138623309T>A	p.Trp118Arg	Trp72Arg	Missense	Substitution	4	72	EGF1	Light Chain				X	Not Reported	Not Reported		Saad et al	1994
c.354G>A	10468G>A	g.138623311G>A	p.Trp118*	Trp72Stop	Nonsense	Substitution	4	72	EGF1	Light Chain	X				Severe	Not Reported		Ghanem et al	1993
c.353G>A	10467G>A	g.138623310G>A	p.Trp118*	Trp72Stop	Nonsense	Substitution	4	72	EGF1	Light Chain	X				Severe	Not Reported		Li et al	2000
c.354_356dup	10468_10470dup	g.138623311_138623313dup	p.Trp118dup	Trp72dup	Small structural change (in-frame, <50 bp)	Duplication	4	72	EGF1	Light Chain	X				Severe	No		CDC
c.356G>T	10470G>T	g.138623313G>T	p.Cys119Phe	Cys73Phe	Missense	Substitution	4	73	EGF1	Light Chain	X				Severe	Not Reported		Wulff et al	1995
c.355T>C	10469T>C	g.138623312T>C	p.Cys119Arg	Cys73Arg	Missense	Substitution	4	73	EGF1	Light Chain		X			Moderate	Not Reported		David et al	1998
c.356G>A	10470G>A	g.138623313G>A	p.Cys119Tyr	Cys73Tyr	Missense	Substitution	4	73	EGF1	Light Chain	X				Severe	Not Reported		FIXMD
c.357T>A	10471T>A	g.138623314T>A	p.Cys119*	Cys73Stop	Nonsense	Substitution	4	73	EGF1	Light Chain	X				Severe	Not Reported		Ghanem et al	1993
c.364G>A	10478G>A	g.138623321G>A	p.Gly122Arg	Gly76Arg	Missense	Substitution	4	76	EGF1	Light Chain			X		Mild	Not Reported		FIXMD
c.368T>G	10482T>G	g.138623325T>G	p.Phe123Cys	Phe77Cys	Missense	Substitution	4	77	EGF1	Light Chain	X				Not Reported	Not Reported		Saad et al	1994
c.368T>C	10482T>C	g.138623325T>C	p.Phe123Ser	Phe77Ser	Missense	Substitution	4	77	EGF1	Light Chain			X		Mild	Not Reported		Chen et al	1995
c.369T>G	10483T>G	g.138623326T>G	p.Phe123Leu	Phe77Leu	Missense	Substitution	4	77	EGF1	Light Chain			X		Mild	Not Reported		Ljung et al	2001
c.370G>A	10484G>A	g.138623327G>A	p.Glu124Lys	Glu78Lys	Missense	Substitution	4	78	EGF1	Light Chain	X			X	Not Reported	Not Reported		Bertina et al	1978
c.374G>A	10488G>A	g.138623331G>A	p.Gly125Glu	Gly79Glu	Missense	Substitution	4	79	EGF1	Light Chain				X	Not Reported	Not Reported		Montejo et al	1999
c.374G>T	10488G>T	g.138623331G>T	p.Gly125Val	Gly79Val	Missense	Substitution	4	79	EGF1	Light Chain				X	Not Reported	Not Reported		Montejo et al	1999
c.373G>A	10487G>A	g.138623330G>A	p.Gly125Arg	Gly79Arg	Missense	Substitution	4	79	EGF1	Light Chain	X				Not Reported	Not Reported		Costa et al	2000
c.382T>C	10496T>C	g.138623339T>C	p.Cys128Arg	Cys82Arg	Missense	Substitution	4	82	EGF1	Light Chain				X	Not Reported	Not Reported		Green et al	1992
c.383G>A	10497G>A	g.138623340G>A	p.Cys128Tyr	Cys82Tyr	Missense	Substitution	4	82	EGF1	Light Chain	X	X			Severe/Moderate	No		Wulff et al	1998
c.383G>C	10497G>C	g.138623340G>C	p.Cys128Ser	Cys82Ser	Missense	Substitution	4	82	EGF1	Light Chain	X				Not Reported	Not Reported		FIXMD
c.385G>A	10499G>A	g.138623342G>A	p.Glu129Lys	Glu83Lys	Missense	Substitution	4	83	EGF1	Light Chain	X				Severe	Not Reported		FIXMD
c.388delT	10502delT	g.138623345delT	p.Leu130*	Leu84Stop	Frameshift	Deletion	4	84	EGF1	Light Chain		X			Moderate	Not Reported		Enayat et al	2004
c.391_392InsG	10505_10506InsG	g.138623348_138623349insG	p.Asp131fs	Asp85fs	Frameshift	Insertion	4	85	EGF1	Light Chain	X				Severe	Not Reported		FIXMD
c.392delA	17669delA	g.138630522delA	p.Asp131fs	Asp85fs	Frameshift	Deletion	5	85	EGF2	Light Chain	X	X			Severe	Not Reported		Schach et al	1987
c.392_398del	17669_17675del	g.138630522_138630528del	p.Asp131fs	Asp85fs	Frameshift	Deletion	5	85	EGF2	Light Chain	X				Severe	Not Reported		Attali et al	1999
c.401_407del	17678_17684del	g.138630531_138630537del	p.Cys134Leufs*67	Cys88Leufs	Frameshift	Deletion	5	88	EGF2	Light Chain		X			Severe	No		Ketterling et al	1993
c.401G>A	17678G>A	g.138630531G>A	p.Cys134Tyr	Cys88Tyr	Missense	Substitution	5	88	EGF2	Light Chain	X				Severe	Not Reported		Tartary et al	1993
c.400T>C	17677T>C	g.138630530T>C	p.Cys134Arg	Cys88Arg	Missense	Substitution	5	88	EGF2	Light Chain	X			X	Severe	Not Reported		Saad et al	1994
c.401G>C	17678G>C	g.138630531G>C	p.Cys134Ser	Cys88Ser	Missense	Substitution	5	88	EGF2	Light Chain	X				Severe	Not Reported		Wulff et al	1998
c.401G>T	17678G>T	g.138630531G>T	p.Cys134Gly	Cys88Arg	Missense	Substitution	5	88	EGF2	Light Chain				X	Not Reported	Not Reported		Jaloma-Cruz et al	2000
c.400T>G	17677T>G	g.138630530T>G	p.Cys134Gly	Cys88Gly	Missense	Substitution	5	88	EGF2	Light Chain	X				Severe	Not Reported		FIXMD
c.406delA	17683delA	g.138630536delA	p.Ile136fs	Ile90fs	Frameshift	Deletion	5	90	EGF2	Light Chain	X				Severe	Not Reported		FIXMD
c.407T>C	17684T>C	g.138630537T>C	p.Ile136Thr	Ile90Thr	Missense	Substitution	5	90	EGF2	Light Chain			X	X	Mild	Not Reported		Saad et al	1994
c.412delA	17689delA	g.138630542delA	p.Asn138fs	Asn92fs	Frameshift	Deletion	5	92	EGF2	Light Chain	X				Severe	Not Reported		Weinmann et al	1998
c.412A>C	17689A>C	g.138630542A>C	p.Asn138His	Asn92His	Missense	Substitution	5	92	EGF2	Light Chain	X	X	X		Moderate	Not Reported		Nishimura et al	1991
c.414T>A	17691T>A	g.138630544T>A	p.Asn138Lys	Asn92Lys	Missense	Substitution	5	92	EGF2	Light Chain	X	X			Moderate	Not Reported		Ghanem et al	1993
c.412A>G	17689A>G	g.138630542A>G	p.Asn138Asp	Asn92Asp	Missense	Substitution	5	92	EGF2	Light Chain				X	Not Reported	Not Reported		Wulff et al	1999
c.413A>G	17690A>G	g.138630543A>G	p.Asn138Ser	Asn92Ser	Missense	Substitution	5	92	EGF2	Light Chain				X	Moderate	Not Reported		Liu et al	2000
c.416G>A	17693G>A	g.138630546G>A	p.Gly139Asp	Gly93Asp	Missense	Substitution	5	93	EGF2	Light Chain		X		X	Moderate	Not Reported		Nielsen et al	1992
c.415G>A	17692G>A	g.138630545G>A	p.Gly139Ser	Gly93Ser	Missense	Substitution	5	93	EGF2	Light Chain	X	X	X		Moderate	Not Reported		Ketterling et al	1993
c.418_419InsA	17695_17696insA	g.138630548_138630549insA	p.Arg140fs	Arg94fs	Frameshift	Insertion	5	94	EGF2	Light Chain		X			Moderate	Not Reported		Van de Water et al	1996
c.420A>T	17697A>T	g.138630550A>T	p.Arg140Ser	Arg94Ser	Missense	Substitution	5	94	EGF2	Light Chain		X			Moderate	No		Bottema et al	1991
c.422G>A	17699G>A	g.138630552G>A	p.Cys141Tyr	Cys95Tyr	Missense	Substitution	5	95	EGF2	Light Chain	X	X		X	Moderate	Not Reported		Bottema et al	1991
c.423C>G	17700C>G	g.138630553C>G	p.Cys141Trp	Cys95Trp	Missense	Substitution	5	95	EGF2	Light Chain	X	X			Severe	Not Reported		Nielsen et al	1992
c.421T>C	17698T>C	g.138630551T>C	p.Cys141Arg	Cys95Arg	Missense	Substitution	5	95	EGF2	Light Chain	X			X	Severe	Not Reported		Belvini et al	2005
c.421T>A	17698T>A	g.138630551T>A	p.Cys141Ser	Cys95Ser	Missense	Substitution	5	95	EGF2	Light Chain	X				Severe	Not Reported		FIXMD
c.422G>C	17699G>C	g.138630552G>C	p.Cys141Ser	Cys95Ser	Missense	Substitution	5	95	EGF2	Light Chain	X				Severe	Not Reported		FIXMD
c.422G>T	17699G>T	g.138630552G>T	p.Cys141Phe	Cys95Phe	Missense	Substitution	5	95	EGF2	Light Chain				X	Not Reported	Not Reported		FIXMD
c.423C>A	17700C>A	g.138630553C>A	p.Cys141*	Cys95Stop	Nonsense	Substitution	5	95	EGF2	Light Chain	X	X			Severe	Not Reported		Gostout et al	1993
c.424G>A	17701G>A	g.138630554G>A	p.Glu142Lys	Glu96Lys	Missense	Substitution	5	96	EGF2	Light Chain	X				Severe	Not Reported		Enayat et al	2004
c.424G>T	17701G>T	g.138630554G>T	p.Glu142*	Glu96Stop	Nonsense	Substitution	5	96	EGF2	Light Chain				X	Severe	Not Reported		Belvini et al	2005
c.429delG	17706delG	g.138630559delG	p.Gln143Hisfs	Gln97Hisfs	Frameshift	Deletion	5	97	EGF2	Light Chain	X				Severe	Not Reported		Lin et al	1993
c.427C>G	17704C>G	g.138630557C>G	p.Gln143Glu	Gln97Glu	Missense	Substitution	5	97	EGF2	Light Chain	X	X			Severe/Moderate	Not Reported		Tartary et al	1993
c.427C>A	17704C>A	g.138630557C>A	p.Gln143Lys	Gln97Lys	Missense	Substitution	5	97	EGF2	Light Chain	X			X	Severe	Not Reported		Belvini et al	2005
c.428A>C	17705A>C	g.138630558A>C	p.Gln143Pro	Gln97Pro	Missense	Substitution	5	97	EGF2	Light Chain				X	Not Reported	Not Reported		FIXMD
c.428A>G	17705A>G	g.138630558A>G	p.Gln143Arg	Gln97Arg	Missense	Substitution	5	97	EGF2	Light Chain	X				Severe	Not Reported		Quadros et al	2009
c.427C>T	17704C>T	g.138630557C>T	p.Gln143*	Gln97Stop	Nonsense	Substitution	5	97	EGF2	Light Chain				X	Severe	Not Reported		Li et al	2000
c.435_439del	17712_17716del	g.138630565_138630569del	p.Cys145*	Cys99Stop	Frameshift	Deletion	5	99	EGF2	Light Chain	X				Severe	Not Reported		Jenkins et al	2008
c.433T>C	17710T>C	g.138630563T>C	p.Cys145Arg	Cys99Arg	Missense	Substitution	5	99	EGF2	Light Chain	X				Severe	Not Reported	Polymorphism: dbSNP ID:rs104894807	Koeberl et al	1990
c.434G>A	17711G>A	g.138630564G>A	p.Cys145Tyr	Cys99Tyr	Missense	Substitution	5	99	EGF2	Light Chain	X	X			Moderate	No		Nawaz et al	2008
c.440_441InsA	17717_17718InsA	g.138630570_138630571insA	p.Asn147fs	Asn101fs	Frameshift	Insertion	5	101	EGF2	Light Chain	X				Severe	Not Reported		Saad et al	1994
c.450_451InsTT	17727_17728InsTT	g.138630580_138630581insTT	p.Asn151fs	Asn105fs	Frameshift	Insertion	5	105	EGF2	Light Chain	X				Severe	Not Reported		Saad et al	1994
c.449delA	17726delA	g.138630579delA	p.Asn151fs	Asn105fs	Frameshift	Deletion	5	105	EGF2	Light Chain	X				Severe	Not Reported		Li et al	2000
c.453_454del	17730_17731del	g.138630583_138630584del	p.Asn151fs	Asn105fs	Frameshift	Deletion	5	105	EGF2	Light Chain				X	Severe	Not Reported		Liu et al	2000
c.448_451dup	17725_17729dup	g.138630578_138630581dup	p.Asn151Argfs*2	Asn105Argfs	Frameshift	Duplication	5	105	EGF2	Light Chain	X				Severe	No		CDC
c.453_454InsC	17730_17731InsC	g.138630582_138630583insC	p.Lys152fs	Lys106fs	Frameshift	Insertion	5	106	EGF2	Light Chain	X				Severe	Not Reported		FIXMD
c.454A>T	17731A>T	g.138630584A>T	p.Lys152*	Lys106Stop	Nonsense	Substitution	5	106	EGF2	Light Chain	X				Severe	Not Reported		Jayandharan et al	2003
c.457G>A	17734G>A	g.138630587G>A	p.Val153Met	Val107Met	Missense	Substitution	5	107	EGF2	Light Chain			X		Mild	Not Reported		Belvini et al	2005
c.459G>A	17736G>A	g.138630589G>A	p.Val153Val	Val107Val	Synonymous	Substitution	5	107	EGF2	Light Chain			X		Mild	Not Reported	Polymorphism: dbSNP ID:rs144314234	Thompson et al	1990
c.461T>C	17738T>C	g.138630591T>C	p.Val154Ala	Val108Ala	Missense	Substitution	5	108	EGF2	Light Chain			X		Mild	Not Reported		Chen et al	1991
c. 466_467insCCTGCT	17743_17744ins6bp	g.138630596_138630597insCCTGCT	p.Cys155fs	Cys109fs	Frameshift	Insertion	5	109	EGF2	Light Chain				X	Not Reported	Not Reported		Niazi et al	2009
c.464G>A	17741G>A	g.138630594G>A	p.Cys155Tyr	Cys109Tyr	Missense	Substitution	5	109	EGF2	Light Chain	X				Severe	Not Reported		Attali et al	1999
c.464G>T	17741G>T	g.138630594G>T	p.Cys155Phe	Cys109Phe	Missense	Substitution	5	109	EGF2	Light Chain	X	X			Severe	Not Reported		Wulff et al	1999
c.464G>C	17741G>C	g.138630594G>C	p.Cys155Ser	Cys109Ser	Missense	Substitution	5	109	EGF2	Light Chain	X				Severe	Not Reported		Belvini et al	2005
c.465_466insCCTGCT	17742_17743ins6bp	g.138630595_138630596insCCTGCT	p.Ser156fs	Ser110fs	Frameshift	Insertion	5	110	EGF2	Light Chain				X	Severe	Not Reported		Nazia et al	2008
c.466T>C	17743T>C	g.138630596T>C	p.Ser156Phe	Ser110Phe	Missense	Substitution	5	110	EGF2	Light Chain	X		X		Severe	Not Reported		Bottema et al	1991
c.468_469Ins26bp	17745_17746Ins26bp	g.138630598_138630599ins12bp	p.Cys157fs	Cys111fs	Frameshift	Insertion	5	111	EGF2	Light Chain	X				Severe	Not Reported		Tartary et al	1993
c.469T>C	17746T>C	g.138630599T>C	p.Cys157Arg	Cys111Arg	Missense	Substitution	5	111	EGF2	Light Chain	X				Severe	Not Reported		Lin et al	1993
c.470G>A	17747G>A	g.138630600G>A	p.Cys157Tyr	Cys111Tyr	Missense	Substitution	5	111	EGF2	Light Chain	X	X			Moderate	Not Reported		Drost et al	2000
c.470G>C	17747G>C	g.138630600G>C	p.Cys157Ser	Cys111Ser	Missense	Substitution	5	111	EGF2	Light Chain	X	X			Severe	Not Reported		Jaloma-Cruz et al	2000
c.471T>A	17748T>A	g.138630601T>A	p.Cys157*	Cys111Stop	Nonsense	Substitution	5	111	EGF2	Light Chain				X	Severe	Not Reported		Belvini et al	2005
c.479delG	17756delG	g.138630609delG	p.Gly160fs	Gly114fs	Frameshift	Deletion	5	114	EGF2	Light Chain	X				Severe	Not Reported		Poon et al	1993
c.479G>C	17756G>C	g.138630609G>C	p.Gly160Ala	Gly114Ala	Missense	Substitution	5	114	EGF2	Light Chain		X	X		Mild	Not Reported		Winship & Dragon	1991
c.479G>A	17756G>A	g.138630609G>A	p.Gly160Glu	Gly114Glu	Missense	Substitution	5	114	EGF2	Light Chain		X	X		Mild	Not Reported		Wulff et al	1995
c.478G>A	17755G>A	g.138630608G>A	p.Gly160Arg	Gly114Arg	Missense	Substitution	5	114	EGF2	Light Chain	X			X	Not Reported	Not Reported		Giannelli et al	1996
c.479G>T	17756G>T	g.138630609G>T	p.Gly160Val	Gly114Val	Missense	Substitution	5	114	EGF2	Light Chain	X	X			Severe	Not Reported		Mukherjee et al	2004
c.478G>T	17755G>T	g.138630608G>T	p.Gly160*	Gly114Stop	Nonsense	Substitution	5	114	EGF2	Light Chain	X				Severe	Not Reported		Belvini et al	2005
c.481delT	17758delT	g.138630611delT	p.Tyr161fs	Tyr115fs	Frameshift	Deletion	5	115	EGF2	Light Chain				X	Not Reported	Not Reported		FIXMD
c.482A>G	17759A>G	g.138630612A>G	p.Tyr161Cys	Tyr115Cys	Missense	Substitution	5	115	EGF2	Light Chain	X	X		X	Severe	No		Saad et al	1994
c.483T>A	17760T>A	g.138630613T>A	p.Tyr161*	Tyr115Stop	Nonsense	Substitution	5	115	EGF2	Light Chain	X				Severe	Not Reported		FIXMD
c.483delT	17760delT	g.138630613delT	p.Arg162fs	Arg116fs	Missense	Substitution	5	116	EGF2	Light Chain				X	Severe	Not Reported		Belvini et al	2005
c.484C>T	17761C>T	g.138630614C>T	p.Arg162*	Arg116Stop	Nonsense	Substitution	5	116	EGF2	Light Chain	X	X			Severe	No		Montandon et al	1990
c.484C>A	17761C>A	g.138630614C>A	p.Arg162Arg	Arg116Arg	Synonymous	Substitution	5	116	EGF2	Light Chain		X	X		Moderate	No	Cryptic splice?	Saad et al	1994
c.487_488InsC	17764_17765insC	g.138630617_138630618insC	p.Leu163fs	Leu117fs	Frameshift	Insertion	5	117	EGF2	Light Chain	X				Severe	Not Reported		Ludwig et al	1992
c.487C>T	17764C>T	g.138630617C>T	p.Leu163Phe	Leu117Phe	Missense	Substitution	5	117	EGF2	Light Chain	X				Severe	Not Reported		Belvini et al	2005
c.491C>T	17768C>T	g.138630621C>T	p.Ala164Val	Ala118Val	Missense	Substitution	5	118	EGF2	Light Chain			X		Mild	Not Reported		FIXMD
c.496delA	17773delA	g.138630626delA	p.Asn166fs	Asn120fs	Frameshift	Deletion	5	120	EGF2	Light Chain				X	Not Reported	Not Reported		FIXMD
c.497_498InsC	17774_17775insC	g.138630627_138630628insC	p.Asn166fs	Asn120fs	Frameshift	Insertion	5	120	EGF2	Light Chain				X	Not Reported	Not Reported		FIXMD
c.496A>T	17773A>T	g.138630626A>T	p.Asn166Tyr	Asn120Tyr	Missense	Substitution	5	120	EGF2	Light Chain	X				Severe	Not Reported		Green et al	1989
c.501G>T	17778G>T	g.138630631G>T	p.Gln167His	Gln121His	Missense	Substitution	5	121	EGF2	Light Chain			X	X	Mild	Not Reported		Wulff et al	1995
c.499C>T	17776C>T	g.138630629C>T	p.Gln167*	Gln121Stop	Missense	Substitution	5	121	EGF2	Light Chain	X				Severe	Not Reported		FIXMD
c.501delG	17778delG	g.138630631delG	p.Lys168fs	Lys122fs	Frameshift	Deletion	5	122	EGF2	Light Chain	X				Severe	Not Reported		Jayandharan	2005
c.502_517del	17779_17794	g.138630632_138630647del	p.Lys168fs	Lys122fs	Frameshift	Deletion	5	122	EGF2	Light Chain	X				Severe	Not Reported		Jayandharan	2012
c.505T>C	17782T>C	g.138630635T>C	p.Ser169Pro	Ser123Pro	Missense	Substitution	5	123	EGF2	Light Chain	X				Severe	Not Reported		Saad et al	1994
c.506C>G	17783C>G	g.138630636C>G	p.Ser169Cys	Ser123Cys	Missense	Substitution	5	123	EGF2	Light Chain			X		Mild	Not Reported		Vidal et al	2000
c.509G>A	17786G>A	g.138630639G>A	p.Ser170Tyr	Cys124Tyr	Missense	Substitution	5	124	EGF2	Light Chain	X	X		X	Moderate	Not Reported		Bottema et al	1991
c.507_509delinsTTT	17784_17786delinsTTT	g.138630637_138630639delinsTTT	p.Ser170Phe	Cys124Phe	Missense	Substitution	5	124	EGF2	Light Chain	X				Severe	Not Reported		Wulff et al	1998
c.509G>C	17786G>C	g.138630639G>C	p.Ser170Ser	Cys124Ser	Missense	Substitution	5	124	EGF2	Light Chain	X				Severe	Not Reported		Li et al	2000
c.508T>C	17785T>C	g.138630638T>C	p.Ser170Arg	Cys124Arg	Missense	Substitution	5	124	EGF2	Light Chain	X			X	Not Reported	Not Reported		Belvini et al	2005
c.509G>T	17786G>T	g.138630639G>T	p.Ser170Phe	Cys124Phe	Missense	Substitution	5	124	EGF2	Light Chain				X	Not Reported	Not Reported		FIXMD
c.518C>T	17795C>T	g.138630648C>T	p.Ala173Val	Ala127Val	Missense	Substitution	5	127	EGF2	Light Chain	X				Severe	Not Reported		Lin et al	1993
c.517G>A	17794G>A	g.138630647G>A	p.Ala173Pro	Ala127Pro	Missense	Substitution	5	127	EGF2	Light Chain				X	Not Reported	Not Reported		FIXMD
c.517_519del	17794_177956del	g.138630647_138630649del	p.Ala173del	Ala127del	Small structural change (in-frame, <50 bp)	Deletion	5	127	EGF2	Light Chain	X				Severe	Not Reported		Elmahmoudi et al	2011
c.519A>G	17796A>G	g.138630649A>G	p.Ala173Ala	Ala127Ala	Synonymous	Substitution	5	127	EGF2	Light Chain				X	Not Reported	Not Reported		Wulff et al	1998
c.519A>C	17796A>C	g.138630649A>C	p.Ala173Ala	Ala127Ala	Synonymous	Substitution	5	127	EGF2	Light Chain				X	Not Reported	Not Reported		FIXMD
c.519A>T	17796A>T	g.138630649A>T	p.Ala173Ala	Ala127Ala	Synonymous	Substitution	5	127	EGF2	Light Chain				X	Not Reported	Not Reported		FIXMD
c.520delG	17797delG	g.138630650delG	p.Val174fs	Val128fs	Frameshift	Deletion	5	128	EGF2	Light Chain				X	Not Reported	Not Reported		FIXMD
c.520G>A	17797G>A	g.138630650G>A	p.Val174Met	Val128Met	Missense	Substitution	5	128	EGF2	Light Chain	X	X			Moderate	Not Reported		Bottema et al	1991
c.520G>T	17797G>T	g.138630650G>T	p.Val174Leu	Val128Leu	Missense	Substitution	5	128	EGF2	Light Chain	X				Severe	Not Reported		FIXMD	2004
c.529C>T	20371C>T	g.138633229C>T	p.Pro177Ser	Pro131Ser	Missense	Substitution	6	131	Linker	Light Chain	X			X	Severe	Not Reported		Costa et al	2000
c.530C>T	20372C>T	g.138633230C>T	p.Pro177Leu	Pro131Leu	Missense	Substitution	6	131	Linker	Light Chain				X	Not Reported	Not Reported		FIXMD
c.533G>A	20375G>A	g.138633233G>A	p.Cys178Tyr	Cys132Tyr	Missense	Substitution	6	132	Linker	Light Chain	X			X	Severe	Not Reported		Bottema et al	1991
c.533G>T	20375G>T	g.138633233G>T	p.Cys178Phe	Cys132Phe	Missense	Substitution	6	132	Linker	Light Chain	X				Severe	Not Reported		Green et al	1991
c.532T>C	20374T>C	g.138633232T>C	p.Cys178Arg	Cys132Arg	Missense	Substitution	6	132	Linker	Light Chain	X	X			Severe	Not Reported		Lin et al	1993
c.532T>G	20374T>G	g.138633232T>G	p.Cys178Gly	Cys132Gly	Missense	Substitution	6	132	Linker	Light Chain				X	Not Reported	Not Reported		Saad et al	1994
c.533G>C	20375G>C	g.138633233G>C	p.Cys178Ser	Cys132Ser	Missense	Substitution	6	132	Linker	Light Chain	X				Severe	Not Reported		Saad et al	1994
c.534T>G	20376T>G	g.138633234T>G	p.Cys178Trp	Cys132Trp	Missense	Substitution	6	132	Linker	Light Chain	X				Severe	Not Reported		Wulff et al	1995
c.535G>A	20377G>A	g.138633235G>A	p.Gly179Arg	Gly133Arg	Missense	Substitution	6	133	Linker	Light Chain	X	X			Moderate	Not Reported		Giannelli et al	1993
c.536G>A	20378G>A	g.138633236G>A	p.Gly179Glu	Gly133Glu	Missense	Substitution	6	133	Linker	Light Chain	X				Severe	Not Reported		Tartary et al	1993
c.535G>T	20377G>T	g.138633235G>T	p.Gly179*	Gly133Stop	Nonsense	Substitution	6	133	Linker	Light Chain	X				Severe	No		Radic et al	2013
c.540_541del	20382_20383del	g.138633240_138633241del	p.Arg180fs	Arg134fs	Frameshift	Deletion	6	134	Linker	Light Chain	X				Severe	Not Reported		Saad et al	1994
c.539_540del	20381_20382del	g.138633239_138633240del	p.Arg180fs	Arg134fs	Frameshift	Deletion	6	134	Linker	Light Chain	X				Severe	Not Reported		Wulff et al	1998
c.538_539del	20380_20381del	g.138633238_138633239del	p.Arg180fs	Arg134fs	Frameshift	Deletion	6	134	Linker	Light Chain	X				Severe	Not Reported		Enayat et al	2004
c.538delA	20380delA	g.138633238delA	p.Arg180fs	Arg134fs	Frameshift	Deletion	6	134	Linker	Light Chain		X			Moderate	Not Reported		Awidi et al	2011
c.540dupA	20382dupA	g.138633240dup	p.Val181Serfs*8	Val135fs	Frameshift	Duplication	6	135	Linker	Light Chain		X			Moderate	Not Reported		Awidi et al	2011
c.545_546del	20387_20388del	g.138633245_138633246del	p.Ser182Cysfs*6	Ser136Cysfs*6	Frameshift	Deletion	6	136	Linker	Light Chain	X	X			Severe	No		Ketterling et al	1994
c.547_548del	20389_20390del	g.138633247_138633248del	p.Val183fs	Val137fs	Frameshift	Deletion	6	137	Linker	Light Chain		X			Moderate	Not Reported		Montejo et al	1999
c.547delG	20389delG	g.138633247delG	p.Val183fs	Val137fs	Frameshift	Deletion	6	137	Linker	Light Chain	X	X			Severe	Not Reported		Attali et al	1999
c.551C>A	20393C>A	g.138633251C>A	p.Ser184*	Ser138Stop	Nonsense	Substitution	6	138	Linker	Light Chain				X	Severe	No		Yu et al	2012
c.556delA	20398delA	g.138633256delA	p.Thr186fs	Thr140fs	Frameshift	Deletion	6	140	Linker	Light Chain				X	Not Reported	Not Reported		Green et al	1991
c.559_565del	20401_20407del	g.138633259_138633265del	p.Lys188Profs*13	Lys142fs	Frameshift	Deletion	6	142	Linker	Light Chain				X	Severe	No		Yu et al	2012
c.567_568del	20409_20410del	g.138633267_138633268del	p.Thr190fs	Thr144fs	Frameshift	Deletion	6	144	Linker	Light Chain				X	Severe	Not Reported		Liu et al	2000
c.572G>A	20414G>A	g.138633272G>A	p.Arg191His	Arg145His	Missense	Substitution	6	145	Linker	Light Chain	X	X	X		Moderate/Mild	No		Noyes et al	1983
c.571C>A	20413C>A	g.138633271C>A	p.Arg191Ser	Arg145Ser	Missense	Substitution	6	145	Linker	Light Chain				X	Not Reported	Not Reported		Nielsen et al	1994
c.572G>T	20414G>T	g.138633272G>T	p.Arg191Leu	Arg145Leu	Missense	Substitution	6	145	Linker	Light Chain		X			Moderate/Mild	Not Reported		Chen et al	1995
c.572G>C	20414G>C	g.138633272G>C	p.Arg191Pro	Arg145Pro	Missense	Substitution	6	145	Linker	Light Chain		X	X	X	Moderate/Mild	Not Reported		Wulff et al	1998
c.571C>T	20413C>T	g.138633271C>T	p.Arg191Cys	Arg145Cys	Missense	Substitution	6	145	Linker	Light Chain	X	X	X		Severe	No	CpG	Liddell et al	1989
c.575delC	20417delC	g.138633275delC	p.Ala192fs	Ala146fs	Frameshift	Deletion	6	146	Activation					X	Not Reported	Not Reported		Wulff et al	1998
c.574G>C	20416G>C	g.138633274G>C	p.Ala192Pro	Ala146Pro	Missense	Substitution	6	146	Activation			X			Mild	Not Reported		FIXMD
c.582_583del	20424_20425del	g.138633282_138633283del	p.Val195fs	Val149fs	Frameshift	Deletion	6	149	Activation				X		Not Reported	Not Reported		Wulff et al	1998
c.603T>G	20445T>G	g.138633303T>G	p.Tyr201*	Tyr155Stop	Nonsense	Substitution	6	155	Activation		X				Severe	Not Reported		Thompson et al	1992
c.604delG	20446delG	g.138633304delG	p.Val202*	Val156Stop	Frameshift	Deletion	6	156	Activation		X				Severe	Not Reported		Mukherjee et al	2004
c.604_6405del	20446_20447del	g.138633304_138649249del	p.Val202fs	Val156fs	Frameshift	Deletion	6	156	Activation		X				Severe	Not Reported		FIXMD
c.622G>T	20464G>T	g.138633322G>T	p.Glu208*	Glu162Stop	Nonsense	Substitution	6	162	Activation		X			X	Severe	Not Reported		Belvini et al et al	2005
c.627_639del	20469_20481del	g.138633327_138633339del	p.Thr209fs	Thr163fs	Frameshift	Deletion	6	163	Activation		X				Severe	Not Reported		Koeberl et al	1989
c.627delC	20469delC	g.138633327delC	p.Ile210Phefs*35	Ile164Phefs*35	Frameshift	Deletion	6	164	Activation		X				Severe	No		CDC
c.646C>T	20488C>T	g.138633346C>T	p.Gln216*	Gln170Stop	Nonsense	Substitution	6	170	Activation					X	Severe	No		Yu et al	2012
c.651delC	20493delC	g.138633351delC	p.Ser217fs	Ser171fs	Frameshift	Deletion	6	171	Activation					X	Not Reported	Not Reported		FIXMD
c.655C>T	20497C>T	g.138633355C>T	p.Gln219*	Gln173Stop	Nonsense	Substitution	6	173	Activation		X				Severe	Not Reported		Koeberl et al	1989
c.659delC	20501delC	g.138633359delC	p.Ser220fs	Ser174fs	Frameshift	Deletion	6	174	Activation			X			Severe	Not Reported		Bottema et al	1990
c.659C>G	20501C>G	g.138633359C>G	p.Ser220*	Ser174Stop	Nonsense	Substitution	6	174	Activation		X				Severe	Yes		CDC
c.668delA	20510delA	g.138633368delA	p.Asp223fs	Asp177fs	Frameshift	Deletion	6	177	Activation		X				Severe	Not Reported		Green et al	1991
c.670T>C	20512T>C	g.138633370T>C	p.Phe224Leu	Phe178Leu	Missense	Substitution	6	178	Activation		X				Severe	Not Reported		Ghanem et al	1993
c.676C>T	20518C>T	g.138633376C>T	p.Arg226Trp	Arg180Trp	Missense	Substitution	6	180	Activation		X	X		X	Severe	No	CpG	Driscoll	1989
c.677G>A	20519G>A	g.138633377G>A	p.Arg226Gln	Arg180Gln	Missense	Substitution	6	180	Activation		X	X		X	Severe	No	CpG	Huang et al	1989
c.677G>T	20519G>T	g.138633377G>T	p.Arg226Leu	Arg180Leu	Missense	Substitution	6	180	Activation		X	X			Moderate	Not Reported		Bertina et al	1990
c.676C>G	20518C>G	g.138633376C>G	p.Arg226Gly	Arg180Gly	Missense	Substitution	6	180	Activation		X		X		Severe	No		Solera et al	1991
c.677G>C	20519G>C	g.138633377G>C	p.Arg226Pro	Arg180Pro	Missense	Substitution	6	180	Activation		X				Not Reported	Not Reported		Wulff et al	1999
c.679G>T	20521G>T	g.138633379G>T	p.Val227Phe	Val181Phe	Missense	Substitution	6	181	Protease	Heavy Chain	X				Severe	Not Reported		Bertina et al	1990
c.680T>A	20522T>A	g.138633380T>A	p.Val227Asp	Val181Asp	Missense	Substitution	6	181	Protease	Heavy Chain				X	Not Reported	Not Reported		Wulff et al	1995
c.680T>C	20522T>C	g.138633380T>C	p.Val227Ala	Val181Ala	Missense	Substitution	6	181	Protease	Heavy Chain	X				Severe	Not Reported		FIXMD
c.681_682InsT	20523_20524insT	g.138633381_138633382insT	p.Val228fs	Val182fs	Frameshift	Insertion	6	182	Protease	Heavy Chain				X	Severe	Not Reported		Liu et al	2000
c.682G>T	20524G>T	g.138633382G>T	p.Val228Phe	Val182Phe	Missense	Substitution	6	182	Protease	Heavy Chain	X				Severe	Not Reported		Sakai et al	1989
c.682G>C	20524G>C	g.138633382G>C	p.Val228Leu	Val182Leu	Missense	Substitution	6	182	Protease	Heavy Chain			X	X	Mild	Not Reported		Taylor et al	1990
c.683T>C	20525T>C	g.138633383T>C	p.Val228Ala	Val182Ala	Missense	Substitution	6	182	Protease	Heavy Chain			X		Mild	Not Reported		Maekawa et al	1991
c.683T>G	20525T>G	g.138633383T>G	p.Val228Gly	Val182Gly	Missense	Substitution	6	182	Protease	Heavy Chain		X			Moderate	Not Reported		Chen et al	1995
c.684_685InsT	20526_20527insT	g.138633384_138633385insT	p.Gly229fs	Gly183fs	Frameshift	Insertion	6	183	Protease	Heavy Chain		X			Severe	Not Reported		Li et al	2000
c.685G>A	20527G>A	g.138633385G>A	p.Gly229Ser	Gly183Ser	Missense	Substitution	6	183	Protease	Heavy Chain	X		X	X	Mild	Not Reported		Nielsen et al	1994
c.687_689del	20529_20531del	g.138633387_138633389del	p.Gly229del	Gly183del	Small structural change (in-frame, <50 bp)	Deletion	6	183	Protease	Heavy Chain	X				Severe	Not Reported		Saad et al	1994
c.688G>A	20530G>A	g.138633388G>A	p.Gly230Arg	Gly184Arg	Missense	Substitution	6	184	Protease	Heavy Chain	X				Severe	Not Reported		Thompson et al	1992
c.689G>C	20531G>C	g.138633389G>C	p.Gly230Pro	Gly184Pro	Missense	Substitution	6	184	Protease	Heavy Chain				X	Severe	Not Reported		Jenkins et al	2008
c.688_690del	20530_20532del	g.138633388_138633390del	p.Gly230del	Gly184del	Small structural change (in-frame, <50 bp)	Deletion	6	184	Protease	Heavy Chain	X	X			Moderate	Not Reported		Saad et al	1994
c.689_691del	20531_29533del	g.138633389_138633391del	p.Gly230del	Gly184del	Small structural change (in-frame, <50 bp)	Deletion	6	184	Protease	Heavy Chain	X				Severe	Not Reported		FIXMD
c.693_695del	20535_20537del	g.138633393_138633395del	p.Glu231del	Glu185del	Small structural change (in-frame, <50 bp)	Deletion	6	185	Protease	Heavy Chain				X	Severe	Not Reported		Liu et al	2000
c.698C>A	20540C>A	g.138633398C>A	p.Ala233Asp	Ala187Asp	Missense	Substitution	6	187	Protease	Heavy Chain	X				Severe	Not Reported		Van de Water et al	1996
c.706G>T	20548G>T	g.138633406G>T	p.Gly236Cys	Gly190Cys	Missense	Substitution	6	190	Protease	Heavy Chain	X	X			Moderate	Not Reported		Saad et al	1994
c.707G>A	20549G>A	g.138633407G>A	p.Gly236Asp	Gly190Asp	Missense	Substitution	6	190	Protease	Heavy Chain	X	X		X	Severe/Moderate	Not Reported		Belvini et al	2005
c.707G>T	20549G>T	g.138633407G>T	p.AGly236Val	Gly190Val	Missense	Substitution	6	190	Protease	Heavy Chain	X				Severe	Not Reported		FIXMD
c.709C>A	20551C>A	g.138633409C>A	p.Gln237Lys	Gln191Lys	Missense	Substitution	6	191	Protease	Heavy Chain	X			X	Severe	Yes		Chen et al	1991
c.709C>T	20551C>T	g.138633409C>T	p.Gln237*	Gln191Stop	Nonsense	Substitution	6	191	Protease	Heavy Chain	X				Severe	Yes		Matsushita et al	1990
c.711A>G	20553A>G	g.138633411A>G	p.Gln237Gln	Gln191Gln	Synonymous	Substitution	6	191	Protease	Heavy Chain	X	X			Severe	Not Reported	cryptic splice	Thompson et al	1992
c.712T>G	20554T>G	g.138633412T>G	p.Phe238Val	Phe192Val	Missense	Substitution	6	192	Protease	Heavy Chain		X			Moderate	Not Reported	Polymorphism, dbSNP ID rs143128467	Lin et al	1993
c.716C>G	20558C>G	g.138633416C>G	p.Pro239Arg	Pro193Arg	Missense	Substitution	6	193	Protease	Heavy Chain	X				Not Reported	Not Reported		Jayandharan et al	1993
c.715C>T	20557C>T	g.138633415C>T	p.Pro239Ser	Pro193Ser	Missense	Substitution	6	193	Protease	Heavy Chain		X			Moderate	Not Reported		Wulff et al	1999
c.716_717ins16bp	20558_20559ins16bp	g.138633416_138633417ins16bp	p.Trp240*	Trp194Stop	Frameshift	Insertion	6	194	Protease	Heavy Chain				X	Severe	No		Yu et al	2012
c.718T>A	20561T>A	g.138633418T>A	p.Trp240Arg	Trp194Arg	Missense	Substitution	6	194	Protease	Heavy Chain	X				Severe	Not Reported		Thompson et al	1992
c.718T>C	20560T>C	g.138633418T>C	p.Trp240Arg	Trp194Arg	Missense	Substitution	6	194	Protease	Heavy Chain		X			Moderate	Not Reported		Thompson et al	1992
c.720G>T	20562G>T	g.138633420G>T	p.Trp240Cys	Trp194Cys	Missense	Substitution	6	194	Protease	Heavy Chain	X	X	X		Severe/Mild	Not Reported		Ketterling et al	1999
c.719G>T	20561G>T	g.138633419G>T	p.Trp240Leu	Trp194Leu	Missense	Substitution	6	194	Protease	Heavy Chain	X	X			Severe/Moderate	Not Reported		FIXMD
c.719G>A	20561G>A	g.138633419G>A	p.Trp240*	Trp194Stop	Nonsense	Substitution	6	194	Protease	Heavy Chain	X	X		X	Severe	Yes		Green et al	1989
c.720G>A	20562G>A	g.138633420G>A	p.Trp240*	Trp194Stop	Nonsense	Substitution	6	194	Protease	Heavy Chain	X			X	Severe	Yes		Saad et al	1994
c.722delA	20564delA	g.138633422delA	p.Gln241fs	Gln195fs	Frameshift	Deletion	6	195	Protease	Heavy Chain				X	Severe	Not Reported		Liu et al	2000
c.723G>C	20565G>C	g.138633423G>C	p.Gln241His	Gln195His	Missense	Substitution	6	195	Protease	Heavy Chain	X				Severe	Not Reported		Montejo et al	1999
c.721C>A	20563C>A	g.138633421C>A	p.Gln241Lys	Gln195Lys	Missense	Substitution	6	195	Protease	Heavy Chain		X		X	Moderate	Not Reported		Onay et al	2003
c.722A>G	20564A>G	g.138633422A>G	p.Gln241Arg	Gln195Arg	Missense	Substitution	6	195	Protease	Heavy Chain	X				Severe	Not Reported		FIXMD
c.721C>T	20563C>T	g.138633421C>T	p.Gln241*	Gln195Stop	Nonsense	Substitution	6	195	Protease	Heavy Chain	X	X			Severe	Not Reported		Thompson et al	1992
c.723G>A	20565G>A	g.138633423G>A	p.Gln241Gln	Gln195Gln	Synonymous	Substitution	6	195	Protease	Heavy Chain	X	X			Severe	No	donor splice defect?	Wulff et al	1995
c.724G>A	30039G>A	g.138642900G>A	p.Val242Ile	Val196Ile	Missense	Substitution	7	196	Protease	Heavy Chain				X	Moderate	No		Yu et al	2012
c.727_728delinsA	30042_30043delinsA	g.138642903_138642904delinsA	p.Val243fs	Val197fs	Frameshift	Insertion/deletion	7	197	Protease	Heavy Chain	X	X			Severe	Not Reported		Li et al	2000
c.727_728delG	30042_30043delG	g.138642903_138642904delG	p.Val243fs	Val197fs	Frameshift	Deletion	7	197	Protease	Heavy Chain	X				Severe	Not Reported		Jayandharan et al	2009
c.731T>C	30046T>C	g.138642907T>C	p.Leu244Ser	Leu198Ser	Missense	Substitution	7	198	Protease	Heavy Chain	X				Moderate/Mild	Not Reported		Ketterling et al	1993
c.731T>G	30046T>G	g.138642907T>G	p.Leu244Trp	Leu198Trp	Missense	Substitution	7	198	Protease	Heavy Chain		X			Moderate	Not Reported		Saad et al	1994
c.735delT	30050delT	g.138642911delT	p.Asn245fs	Asn199fs	Frameshift	Deletion	7	199	Protease	Heavy Chain	X				Severe	Not Reported		FIXMD
c.744_747del	30059_30062del	g.138642920_138642923del	p.Val248fs	Val202fs	Frameshift	Deletion	7	202	Protease	Heavy Chain				X	Not Reported	Not Reported		Ghanem et al	1993
c.743_745del	30058_30060del	g.138642919_138642921del	p.Val248del	Val202del	Small structural change (in-frame, <50 bp)	Deletion	7	202	Protease	Heavy Chain				X	Not Reported	Not Reported		FIXMD
c.749C>T	30064C>T	g.138642925C>T	p.Ala250Val	Ala204Val	Missense	Substitution	7	204	Protease	Heavy Chain				X	Not Reported	Not Reported		Wulff et al	1998
c.752_767del	30065_30080del	g.138642928_138642944del	p.Phe251Serfs*8	Phe205Serfs*8	Frameshift	Deletion	7	205	Protease	Heavy Chain	X				Severe	Not reported		Kwon et al	2008
c.755G>C	30070G>C	g.138642931G>C	p.Cys252Ser	Cys206Ser	Missense	Substitution	7	206	Protease	Heavy Chain	X				Not Reported	Not Reported		Taylor et al	1990
c.755G>A	30070G>A	g.138642931G>A	p.Cys252Tyr	Cys206Tyr	Missense	Substitution	7	206	Protease	Heavy Chain	X	X	X	X	Moderate/Mild	Not Reported		Bottema et al	1991
c.754T>C	30069T>C	g.138642930T>C	p.Cys252Arg	Cys206Arg	Missense	Substitution	7	206	Protease	Heavy Chain	X				Severe	Not Reported		Knobloch et al	1993
c.757G>A	30072G>A	g.138642933G>A	p.Gly253Arg	Gly207Arg	Missense	Substitution	7	207	Protease	Heavy Chain	X	X			Severe/Moderate	Not Reported		David et al	1993
c.758G>A	30073G>A	g.138642934G>A	p.Gly253Glu	Gly207Glu	Missense	Substitution	7	207	Protease	Heavy Chain	X			X	Not Reported	Not Reported		Lin et al	1993
c.758G>T	30073G>T	g.138642934G>T	p.Gly253Val	Gly207Val	Missense	Substitution	7	207	Protease	Heavy Chain		X		X	Moderate	Not Reported		Wulff et al	1998
c.757G>T	30072G>T	g.138642933G>T	p.Gly253*	Gly207Stop	Nonsense	Substitution	7	207	Protease	Heavy Chain	X			X	Not Reported	Not Reported		Thompson et al	1992
c.760G>A	30075G>A	g.138642936G>A	p.Gly254Ser	Gly208Ser	Missense	Substitution	7	208	Protease	Heavy Chain		X		X	Moderate	Not Reported		Saad et al	1994
c.761G>A	30076G>A	g.138642937G>A	p.Gly254Asp	Gly208Asp	Missense	Substitution	7	208	Protease	Heavy Chain			X		Moderate	Not Reported		Saad et al	1994
c.760G>T	30075G>T	g.138642936G>T	p.Gly254Val	Gly208Val	Missense	Substitution	7	208	Protease	Heavy Chain		X			Severe	Not Reported		Belvini et al	2005
c.761G>T	30076G>T	g.138642937G>T	p.Gly254Val	Gly208Val	Missense	Substitution	7	208	Protease	Heavy Chain		X			Moderate	Not Reported		FIXMD
c.767T>C	30082T>C	g.138642943T>C	p.Ile256Thr	Ile210Thr	Missense	Substitution	7	210	Protease	Heavy Chain	X			X	Severe	Not Reported		Wulff , et al	1998
c.769G>T	30084G>T	g.138642945G>T	p.Val257Phe	Val211Phe	Missense	Substitution	7	211	Protease	Heavy Chain			X	X	Mild	Not Reported		Chen et al	1991
c.769G>A	30084G>A	g.138642945G>A	p.Val257Ile	Val211Ile	Missense	Substitution	7	211	Protease	Heavy Chain	X				Severe	Not Reported		Seita et al	2009
c.770T>A	30085T>A	g.138642946T>A	p.Val257Asp	Val211Asp	Missense	Substitution	7	211	Protease	Heavy Chain		X			Severe	Not Reported		FIXMD
c.774T>G	30089T>G	g.138642950T>G	p.Asn258Lys	Asn212Lys	Missense	Substitution	7	212	Protease	Heavy Chain			X	X	Mild	Not Reported		Nielsen et al	1995
c.775G>T	30090G>T	g.138642951G>T	p.Glu259*	Glu213Stop	Nonsense	Substitution	7	213	Protease	Heavy Chain	X				Severe	Not Reported		FIXMD
c.781T>C	30096T>C	g.138642957T>C	p.Trp261Arg	Trp215Arg	Missense	Substitution	7	215	Protease	Heavy Chain		X			Moderate	Not Reported		Bottema et al	1990
c.783G>T	30098G>T	g.138642959G>T	p.Trp261Cys	Trp215Cys	Missense	Substitution	7	215	Protease	Heavy Chain	X			X	Not Reported	Not Reported		Lin et al	1993
c.781T>G	30096T>G	g.138642957T>G	p.Trp261Gly	Trp215Gly	Missense	Substitution	7	215	Protease	Heavy Chain	X			X	Severe	Not Reported		FIXMD
c.782G>A	30097G>A	g.138642958G>A	p.Trp261*	Trp215Stop	Nonsense	Substitution	7	215	Protease	Heavy Chain	X				Not Reported	Not Reported		Chen et al	1991
c.785T>C	30100T>C	g.138642961T>C	p.Ile262Thr	Ile216Thr	Missense	Substitution	7	216	Protease	Heavy Chain		X	X		Mild	Not Reported		Koeberl et al	1990
c.786T>G	30101T>G	g.138642962T>G	p.Ile262Met	Ile216Met	Missense	Substitution	7	216	Protease	Heavy Chain		X	X		Mild	No		Bottema et al	1991
c.784A>T	30099A>T	g.138642960A>T	p.Ile262Phe	Ile216Phe	Missense	Substitution	7	216	Protease	Heavy Chain	X				Severe	Not Reported		Belvini et al	2005
c.788T>A	30103T>A	g.138642964T>A	p.Val263Glu	Val217Glu	Missense	Substitution	7	217	Protease	Heavy Chain				X	Severe	Not Reported		Liu et al	2000
c.789_790InsT	30104_30105InsT	g.138642965_138642966insT	p.Thr264fs	Thr218fs	Frameshift	Insertion	7	218	Protease	Heavy Chain	X	X			Severe	Not Reported		Onay et al	2003
c.790A>C	30105A>C	g.138642966A>C	p.Thr264Pro	Thr218Pro	Missense	Substitution	7	218	Protease	Heavy Chain	X				Severe	Not Reported		Mahajan et al	2004
c.791C>T	30106C>T	g.138642967C>T	p.Thr264Ile	Thr218Ile	Missense	Substitution	7	218	Protease	Heavy Chain		X			Not Reported	Not Reported		FIXMD
c.793G>A	30108G>A	g.138642969G>A	p.Ala265Thr	Ala219Thr	Missense	Substitution	7	219	Protease	Heavy Chain				X	Severe	Not Reported		Wulff et al	1995
c.794C>A	30109C>A	g.138642970C>A	p.Ala265Asp	Ala219Asp	Missense	Substitution	7	219	Protease	Heavy Chain	X				Severe	Not Reported		Jayandharan et al	2003
c.793G>C	30108G>C	g.138642969G>C	p.Ala265Pro	Ala219Pro	Missense	Substitution	7	219	Protease	Heavy Chain	X				Severe	Not Reported		FIXMD
c.797C>T	30112C>T	g.138642973C>T	p.Ala266Val	Ala220Val	Missense	Substitution	7	220	Protease	Heavy Chain	X	X	X		Moderate	Not Reported		Koeberl et al	1990
c.796G>A	30111G>A	g.138642972G>A	p.Ala266Thr	Ala220Thr	Missense	Substitution	7	220	Protease	Heavy Chain	X				Severe	Not Reported		Belvini et al	2005
c.799delC	30114delC	g.138642975delC	p.His267fs	His221fs	Frameshift	Deletion	7	221	Protease	Heavy Chain	X				Severe	Not Reported		Liu et al	2000
c.801C>A	30116C>A	g.138642977C>A	p.His267Gln	His221Gln	Missense	Substitution	7	221	Protease	Heavy Chain	X				Severe	Not Reported		Weinmann et al	1998
c.800A>G	30115A>G	g.138642976A>G	p.His267Arg	His221Arg	Missense	Substitution	7	221	Protease	Heavy Chain		X			Moderate	Not Reported		Attali et al	1999
c.799C>T	30114C>T	g.138642975C>T	p.His267Tyr	His221Tyr	Missense	Substitution	7	221	Protease	Heavy Chain	X	X			Severe	No		Ljung et al	2001
c.804T>G	30119T>G	g.138642980T>G	p.Cys268Trp	Cys222Trp	Missense	Substitution	7	222	Protease	Heavy Chain		X		X	Not Reported	Not Reported		Koeberl et al	1989
c.802T>A	30117T>A	g.138642978T>A	p.Cys268Ser	Cys222Ser	Missense	Substitution	7	222	Protease	Heavy Chain		X			Moderate	Not Reported		Saad et al	1994
c.802T>G	30117T>G	g.138642978T>G	p.Cys268Gly	Cys222Gly	Missense	Substitution	7	222	Protease	Heavy Chain	X				Severe	Not Reported		Ketterling et al	1999
c.802T>C	30117T>C	g.138642978T>C	p.Cys268Arg	Cys222Arg	Missense	Substitution	7	222	Protease	Heavy Chain	X				Severe	Not Reported		Belvini et al	2005
c.803G>T	30118G>T	g.138642979G>T	p.Cys268Phe	Cys222Phe	Missense	Substitution	7	222	Protease	Heavy Chain				X	Not Reported	Not Reported		FIXMD
c.808G>T	30123G>T	g.138642984G>T	p.Glu270*	Glu224Stop	Nonsense	Substitution	7	224	Protease	Heavy Chain	X				Severe	Not Reported		Awidi et al	2011
c.813delT	30128delT	g.138642989delT	p.Thr271Thrfs	Thr225Thrfs	Frameshift	Deletion	7	225	Protease	Heavy Chain				X	Severe	Not Reported		Liu et al	2000
c.819T>C	30134T>C	g.138642995T>C	p.Val273Val	Val227Val	Synonymous	Substitution	7	227	Protease	Heavy Chain			X		Mild	Not Reported	polymorphism: dbSNP ID:rs1800455	Koeberl et al	1989
c.827delT	30142delT	g.138643003delT	p.Thr276fs	Thr230fs	Frameshift	Deletion	7	230	Protease	Heavy Chain	X				Severe	Not Reported		Jayandharan et al	2003
c.825delT	30140delT	g.138643001delT	p.Thr276fs	Thr230fs	Frameshift	Deletion	7	230	Protease	Heavy Chain	X				Severe	Not Reported		FIXMD
c.829G>T	30144G>T	g.138643005G>T	p.Val277Phe	Val231Phe	Missense	Substitution	7	231	Protease	Heavy Chain	X				Severe	Not Reported		Belvini et al	2005
c.830T>A	30145T>A	g.138643006T>A	p.Val277Asp	Val231Asp	Missense	Substitution	7	231	Protease	Heavy Chain				X	Severe	No		Yu et al	2012
c.836_837del	30151_30152del	g.138643012_138643013del	p.Ala279Glyfs	Ala233Glyfs	Frameshift	Deletion	7	233	Protease	Heavy Chain	X				Severe	No	Donor site defect	CDC
c.835G>A	30150G>A	g.138643011G>A	p.Ala279Thr	Ala233Thr	Missense	Substitution	7	233	Protease	Heavy Chain	X	X	X		Mild	Not Reported		Koeberl et al	1989
c.837_838InsA	30152_30153insA	g.138643013_138643014insA	p.Gly280fs	Gly234fs	Frameshift	Insertion	7	234	Protease	Heavy Chain	X				Severe	Not reported		Ghanem et al	1993
c.839G>T	30822G>T	g.138643683G>T	p.Gly280Val	Gly234Val	Missense	Substitution	8	234	Protease	Heavy Chain	X	X			Severe	Not Reported		Weinmann et al	1998
c.838G>A	30153G>A	g.138643014G>A	p.Gly280Ser	Gly234Ser	Missense	Substitution	7	234	Protease	Heavy Chain		X			Severe	Not Reported		Belvini et al	2005
c.839G>A	30822G>A	g.138643683G>A	p.Gly280Asp	Gly234Asp	Missense	Substitution	8	234	Protease	Heavy Chain		X		X	Moderate	No		Jenkins et al	2008
c.838G>T	30153G>C	g.138643014G>T	p.Gly280Cys	Gly234Cys	Missense	Substitution	7	234	Protease	Heavy Chain				X	Severe	No		Yu et al	2012
c.838G>C	30153G>C	g.138643014G>C	p.Gly280Arg	Gly234Arg	Missense	Substitution	7	234	Protease	Heavy Chain	X	X	X		Severe	Not Reported		FIXMD
c.839G>C	30822G>C	g.138643683G>C	p.Gly280Ala	Gly234Ala	Missense	Substitution	8	234	Protease	Heavy Chain		X	X		Not Reported	Not Reported		FIXMD
c.845A>G	30828A>G	g.138643689A>G	p.His282Arg	His236Arg	Missense	Substitution	8	236	Protease	Heavy Chain			X	X	Mild	Not Reported		Wulff et al	1995
c.844T>A	30827T>A	g.138643688T>A	p.His282Gln	His236Gln	Missense	Substitution	8	236	Protease	Heavy Chain	X				Severe	Not Reported		Mahajan et al	2004
c.847A>G	30830A>G	g.138643691A>G	p.Asn283Asp	Asn237Asp	Missense	Substitution	8	237	Protease	Heavy Chain				X	Not Reported	Not Reported		Wulff et al	1995
c.851T>A	30834T>A	g.138643695T>A	p.Ile284Asn	Ile238Asn	Missense	Substitution	8	238	Protease	Heavy Chain			X		Mild	Not Reported		FIXMD
c.853G>T	30836G>T	g.138643697G>T	p.Glu285*	Glu239Stop	Nonsense	Substitution	8	239	Protease	Heavy Chain	X				Severe	No		CDC
c.856_858del	30839_30841del	g.138643700_138643702del	p.Glu286del	Glu240del	Small structural change (in-frame, <50 bp)	Deletion	8	240	Protease	Heavy Chain	X				Severe	Not Reported		Wulff et al	1995
c.862delG	30845delG	g.138643706delG	p.Glu288fs	Glu242fs	Frameshift	Deletion	8	242	Protease	Heavy Chain	X				Severe	Not Reported		Tartary et al	1993
c.862_863del	30845_30846del	g.138643706_138643707del	p.Glu288fs	Glu242fs	Frameshift	Deletion	8	242	Protease	Heavy Chain	X				Severe	No		Radic et al	2013
c.863_865delinsCA	30846_30848delinsCA	g.138643707_138643709delinsCA	p.Glu288fs	Glu242fs	Frameshift	Insertion/deletion	8	242	Protease	Heavy Chain	X				Severe	Not Reported		FIXMD
c.862G>T	30845G>T	g.138643706G>T	p.Glu288*	Glu242Stop	Nonsense	Substitution	8	242	Protease	Heavy Chain	X			X	Severe	Not Reported		Onay	2003
c.865C>T	30848C>T	g.138643709C>T	p.His289Tyr	His243Tyr	Missense	Substitution	8	243	Protease	Heavy Chain	X				Severe	Not Reported		Quadros et al	2008
c.869delC	30852delC	g.138643713delC	p.Thr290fs	Thr244fs	Missense	Substitution	8	244	Protease	Heavy Chain		X			Moderate	Not Reported		Belvini et al	2005
c.870dupA	30853dupA	g.138643714dup	p.Glu291Argfs*20	Glu245fs	Frameshift	Duplication	8	245	Protease	Heavy Chain	X				Severe	Not Reported		Awidi et al	2011
c.872A>T	30855A>T	g.138643716A>T	p.Glu291Val	Glu245Val	Missense	Substitution	8	245	Protease	Heavy Chain		X			Moderate	Not Reported		Ludwig et al	1992
c.872A>G	30855A>G	g.138643716A>G	p.Glu291Gly	Glu245Gly	Missense	Substitution	8	245	Protease	Heavy Chain		X	X	X	Mild	Not Reported		Hrachovinova et al	1997
c.873G>T	30856G>T	g.138643717G>T	p.Glu291Asp	Glu245Asp	Missense	Substitution	8	245	Protease	Heavy Chain			X		Mild	Not Reported		Wulff et al	1998
c.871G>A	30854G>A	g.138643715G>A	p.Glu291Lys	Glu245Lys	Missense	Substitution	8	245	Protease	Heavy Chain	X	X		X	Not Reported	Not Reported		Belvini et al	2005
c.871G>T	30854G>T	g.138643715G>T	p.Glu291*	Glu245Stop	Nonsense	Substitution	8	245	Protease	Heavy Chain				X	Not Reported	Not Reported		FIXMD
c.874delC	30857delC	g.138643718delC	p.Gln292fs	Gln246fs	Frameshift	Deletion	8	246	Protease	Heavy Chain	X				Severe	Not Reported		Saad et al	1994
c.874C>A	30857C>A	g.138643718C>A	p.Gln292Lys	Gln246Lys	Missense	Substitution	8	246	Protease	Heavy Chain	X				Severe	Not Reported		FIXMD								c.*799A>T
c.878delA	30861delA	g.138643722delA	p.Lys293Serfs*4	Lys247Serfs*4	Frameshift	Deletion	8	247	Protease	Heavy Chain	X				Severe	No		CDC
c.881G>A	30864G>A	g.138643725G>A	p.Arg294Gln	Arg248Gln	Missense	Substitution	8	248	Protease	Heavy Chain	X	X	X		Moderate	No	CpG Y	Chen et al	1989
c.880C>G	30863C>G	g.138643724C>G	p.Arg294Gly	Arg248Gly	Missense	Substitution	8	248	Protease	Heavy Chain	X				Severe	Not Reported		Wulff et al	1995
c.881G>T	30864G>T	g.138643725G>T	p.Arg294Leu	Arg248Leu	Missense	Substitution	8	248	Protease	Heavy Chain	X	X			Severe/Moderate	No		CDC
c.880C>T	30863C>T	g.138643724C>T	p.Arg294*	Arg248Stop	Nonsense	Substitution	8	248	Protease	Heavy Chain	X	X		X	Severe	Yes	CpG Y	Green et al	1989
c.887T>A	30870T>A	g.138643731T>A	p.Val296Glu	Val250Glu	Missense	Substitution	8	250	Protease	Heavy Chain	X				Severe	Not Reported		Saad et al	1994
c.886G>A	30869G>A	g.138643730G>A	p.Val296Met	Val250Met	Missense	Substitution	8	250	Protease	Heavy Chain		X		X	Not Reported	Not Reported		FIXMD
c.890T>A	30873T>A	g.138643734T>A	p.Ile297Asn	Ile251Asn	Missense	Substitution	8	251	Protease	Heavy Chain	X				Severe	Not Reported		Saad et al	1994
c.893G>T	30876G>T	g.138643737G>T	p.Arg298Leu	Arg252Leu	Missense	Substitution	8	252	Protease	Heavy Chain			X		Mild	Not Reported		Saad et al	1994
c.892C>T	30875C>T	g.138643736C>T	p.Arg298*	Arg252Stop	Nonsense	Substitution	8	252	Protease	Heavy Chain	X	X			Severe	No	CpG Y	Siguret et al	1988
c.905A>G	30888A>G	g.138643749A>G	p.His302Arg	His256Arg	Missense	Substitution	8	256	Protease	Heavy Chain			X		Mild	Not Reported		Montejo et al	1999
c.907delC	30890delC	g.138643751delC	p.His303fs	His257fs	Frameshift	Deletion	8	257	Protease	Heavy Chain	X				Severe	Not Reported		Nielsen et al	1992
c.909delC	30892delC	g.138643753delC	p.His303fs	His257fs	Frameshift	Deletion	8	257	Protease	Heavy Chain	X				Severe	Not Reported		Wulff et al	1995
c.907C>T	30890C>T	g.138643751C>T	p.His303Tyr	His257Tyr	Missense	Substitution	8	257	Protease	Heavy Chain	X		X		Mild	Not Reported	Polymorphsim, dbSNP ID: rs1801202	Montandon et al	1990
c.904_906del	30887_30889del	g.138643748_138643750del	p.His303del	His257del	Small structural change (in-frame, <50 bp)	Deletion	8	257	Protease	Heavy Chain	X				Severe	Not Reported		FIXMD
c.914A>G	30897A>G	g.138643758A>G	p.Tyr305Cys	Tyr259Cys	Missense	Substitution	8	259	Protease	Heavy Chain	X	X	X	X	Moderate	Not Reported		Bottema et al	1991
c.913T>A	30896T>A	g.138643757T>A	p.Tyr305Asn	Tyr259Asn	Missense	Substitution	8	259	Protease	Heavy Chain				X	Not Reported	Not Reported		Liu et al	2000
c.917A>G	30900A>G	g.138643761A>G	p.Asn306Ser	Asn260Ser	Missense	Substitution	8	260	Protease	Heavy Chain			X		Mild	Not Reported		Koeberl et al	1989
c.922delG	30905delG	g.138643766delG	p.Ala308fs	Ala262fs	Frameshift	Deletion	8	262	Protease	Heavy Chain				X	Severe	Not Reported		Liu et al	2000
c.928A>T	30911A>T	g.138643772A>T	p.Asn310Tyr	Asn264Tyr	Missense	Substitution	8	264	Protease	Heavy Chain			X		Mild	Not Reported		Weinmann et al	1998
c.931delA	30914delA	g.138643775delA	p.Lys311fs	Lys265fs	Frameshift	Deletion	8	265	Protease	Heavy Chain		X			Moderate	Not Reported		Liu et al	2000
c.936delC	30919delC	g.138643780delC	p.Tyr312*fs	Tyr266stopfs	Frameshift	Deletion	8	266	Protease	Heavy Chain	X				Severe	Not Reported		Hrachovinova et al	1997
c.934T>G	30917T>G	g.138643778T>G	p.Tyr312Asp	Tyr266Asp	Missense	Substitution	8	266	Protease	Heavy Chain	X				Severe	No		CDC
c.936C>A	30919C>A	g.138643780C>A	p.Tyr312*	Tyr266stop	Nonsense	Substitution	8	266	Protease	Heavy Chain	X				Severe	Not Reported		Wulff et al	1998
c.936C>G	30919C>G	g.138643780C>G	p.Tyr312*	Tyr266stop	Nonsense	Substitution	8	266	Protease	Heavy Chain	X			X	Severe	Not Reported		Belvini et al	2005
c.938delA	30921delA	g.138643782delA	p.Asn267Thrfs*13	Asn267Thrfs*13	Frameshift	Deletion	8	267	Protease	Heavy Chain				X	Severe	No		Yu et al	2012
c.942T>G	30925T>G	g.138643786T>G	p.His314Gln	His268Gln	Missense	Substitution	8	268	Protease	Heavy Chain	X		X		Mild	Not Reported		Tartary et al	1993
c.941A>G	30924A>G	g.138643785A>G	p.His314Arg	His268Arg	Missense	Substitution	8	268	Protease	Heavy Chain			X	X	Mild	Not Reported		Saad et al	1994
c.943G>A	30926G>A	g.138643787G>A	p.Asp315Asn	Asp269Asn	Missense	Substitution	8	269	Protease	Heavy Chain		X		X	Not Reported	Not Reported		Knobloch et al	1993
c.944A>G	30927A>G	g.138643788A>G	p.Asp315Gly	Asp269Gly	Missense	Substitution	8	269	Protease	Heavy Chain	X				Severe	Not Reported		Ghanem et al	1993
c.945C>A	30928C>A	g.138643789C>A	p.Asp315Glu	Asp269Glu	Missense	Substitution	8	269	Protease	Heavy Chain	X				Moderate	Not Reported		Ketterling et al	1993
c.944A>T	30927A>T	g.138643788A>T	p.Asp315Val	Asp269Val	Missense	Substitution	8	269	Protease	Heavy Chain	X				Severe	Not Reported		Wulff et al	1999
c.946A>T	30929A>T	g.138643790A>T	p.Ile316Phe	Ile270Phe	Missense	Substitution	8	270	Protease	Heavy Chain	X	X		X	Not Reported	No		Gostout et al	1993
c.947T>C	30930T>C	g.138643791T>C	p.Ile316Thr	Ile270Thr	Missense	Substitution	8	270	Protease	Heavy Chain	X			X	Severe	Not Reported		Bottema et al	1991a
c.947_948InsT	30930_30931insT	g.138643791_138643792insT	p.Ala317fs	Ala271fs	Frameshift	Insertion	8	271	Protease	Heavy Chain	X				Severe	Not Reported		FIXMD
c.950C>T	30933C>T	g.138643794C>T	p.Ala317Val	Ala271Val	Missense	Substitution	8	271	Protease	Heavy Chain		X	X		Mild	Not Reported		Koeberl et al	1990
c.950C>A	30933C>A	g.138643794C>A	p.Ala317Asp	Ala271Asp	Missense	Substitution	8	271	Protease	Heavy Chain	X				Severe	Not Reported		Wulff et al	1998
c.949G>A	30932G>A	g.138643793G>A	p.Ala317Thr	Ala271Thr	Missense	Substitution	8	271	Protease	Heavy Chain			X		Mild	Not Reported		Elmahmoudi H	2011
c.953_954insATTGCCT	30936_30937ins7bp	g.138643797_138643798insATTGCCT	p.Leu318fs	Leu272fs	Frameshift	Insertion	8	272	Protease	Heavy Chain	X				Severe	Not Reported		Jayandharan et al	2005
c.953T>A	30936T>A	g.138643797T>A	p.Leu318His	Leu272His	Missense	Substitution	8	272	Protease	Heavy Chain				X	Not Reported	Not Reported		Rowley et al	1995
c.952C>T	30935C>T	g.138643796C>T	p.Leu318Phe	Leu272Phe	Missense	Substitution	8	272	Protease	Heavy Chain	X				Severe	Not Reported		Driscoll et al	1996
c.953T>G	30936T>G	g.138643797T>G	p.Leu318Arg	Leu272Arg	Missense	Substitution	8	272	Protease	Heavy Chain	X				Severe	Not Reported		Bottema et al	1991b
c.956T>C	30939T>C	g.138643800T>C	p.Leu319Pro	Leu273Pro	Missense	Substitution	8	273	Protease	Heavy Chain	X				Severe	Not Reported		Odom et al	1994
c.956T>G	30939T>G	g.138643800T>G	p.Leu319Arg	Leu273Arg	Missense	Substitution	8	273	Protease	Heavy Chain	X				Severe	Not Reported		FIXMD
c.956T>A	30939T>A	g.138643800T>A	p.Leu319Gln	Leu273Gln	Missense	Substitution	8	273	Protease	Heavy Chain				X	Moderate	No		Yu et al	2012
c.960delA	30943delA	g.138643804delA	p.Glu320fs	Glu274fs	Frameshift	Deletion	8	274	Protease	Heavy Chain				X	Not Reported	Not Reported		Saad et al	1994
c.957_958delinsC	30940_30941delinsC	g.138643801_138643802delinsC	p.Glu320fs	Glu274fs	Frameshift	Insertion/deletion	8	274	Protease	Heavy Chain				X	Not Reported	Not Reported		Rowley et al	1995
c.959A>G	30942A>G	g.138643803A>G	p.Glu320Gly	Glu274Gly	Missense	Substitution	8	274	Protease	Heavy Chain			X		Mild	Not Reported		FIXMD
c.958G>T	30941G>T	g.138643802G>T	p.Glu320*	Glu274Stop	Nonsense	Substitution	8	274	Protease	Heavy Chain	X				Severe	Not Reported		Rowley et al	1995
c.962T>C	30945T>C	g.138643806T>C	p.Leu321Pro	Leu275Pro	Missense	Substitution	8	275	Protease	Heavy Chain	X				Severe	Not Reported		Bottema et al	1991
c.962T>A	30945T>A	g.138643806T>A	p.Leu321Gln	Leu275Gln	Missense	Substitution	8	275	Protease	Heavy Chain	X				Severe	Not Reported		Wulff et al	1995
c.962T>G	30945T>G	g.138643806T>G	p.Leu321Arg	Leu275Arg	Missense	Substitution	8	275	Protease	Heavy Chain	X				Severe	Not Reported		Hrachovinova et al	1997
c.964G>T	30947G>T	g.138643808G>T	p.Asp322Tyr	Asp276Tyr	Missense	Substitution	8	276	Protease	Heavy Chain				X	Not Reported	Not Reported		Thompson et al	1999
c.967G>A	30950G>A	g.138643811G>A	p.Glu323Lys	Glu277Lys	Missense	Substitution	8	277	Protease	Heavy Chain			X		Mild	Not Reported	Polymorphism, dbSNP ID:rs150351950	FIXMD
c.967G>T	30950G>T	g.138643811G>T	p.Glu323*	Glu277Stop	Nonsense	Substitution	8	277	Protease	Heavy Chain				X	Severe	No		Yu et al	2012
c.971C>A	30954C>A	g.138643815C>A	p.Pro324His	Pro278His	Missense	Substitution	8	278	Protease	Heavy Chain			X		Mild	Not Reported		Rowley et al	1995
c.970C>A	30953C>A	g.138643814C>A	p.Pro324Thr	Pro278Thr	Missense	Substitution	8	278	Protease	Heavy Chain				X	Mild	Not Reported		Castaman et al	2008
c.974T>C	30957T>C	g.138643818T>C	p.Leu325Ser	Leu279Ser	Missense	Substitution	8	279	Protease	Heavy Chain	X				Severe	Not Reported		Ghanem et al	1993
c.973T>A	30956T>A	g.138643817T>A	p.Leu325Ile	Leu279Ile	Missense	Substitution	8	279	Protease	Heavy Chain			X		Mild	Not Reported		FIXMD
c.973T>G	30956T>G	g.138643817T>G	p.Leu325Val	Leu279Val	Missense	Substitution	8	279	Protease	Heavy Chain			X		Mild	Not Reported		FIXMD
c.974T>G	30957T>G	g.138643818T>G	p.Leu325*	Leu279Stop	Nonsense	Substitution	8	279	Protease	Heavy Chain	X				Severe	Not Reported		Mukherjee et al	2004
c.984C>G	30967C>G	g.138643828C>G	p.Asn328Arg	Asn282Arg	Missense	Substitution	8	282	Protease	Heavy Chain		X			Moderate	Not Reported		Hrachovinova et al	1997
c.982A>T	30965A>T	g.138643826A>T	p.Asn328Tyr	Asn282Tyr	Missense	Substitution	8	282	Protease	Heavy Chain		X			Moderate	Not Reported		Bicocchi et al	2006
c.983A>T	30966A>T	g.138643827A>T	p.Asn328Ile	Asn282Ile	Missense	Substitution	8	282	Protease	Heavy Chain				X	Mild	Not Reported		FIXMD
c.985delA	30968delA	g.138643829delA	p.Ser329fs	Ser283fs	Frameshift	Deletion	8	283	Protease	Heavy Chain	X			X	Severe	Not Reported		Wulff et al	1995
c.987C>G	30970C>G	g.138643831C>G	p.Ser329Arg	Ser283Arg	Missense	Substitution	8	283	Protease	Heavy Chain	X	X	X		Moderate	Not Reported		Wulff et al	1998
c.989A>G	30972A>G	g.138643833A>G	p.Tyr330Cys	Tyr284Cys	Missense	Substitution	8	284	Protease	Heavy Chain		X			Not Reported	Not Reported		Ketterling et al	1999
c.990C>A	30973C>A	g.138643834C>A	p.Tyr330*	Tyr284Stop	Nonsense	Substitution	8	284	Protease	Heavy Chain	X	X			Severe	Not Reported		Tartary et al	1993
c.991G>T	30974G>T	g.138643835G>T	p.Val331Phe	Val285Phe	Missense	Substitution	8	285	Protease	Heavy Chain	X				Severe	Not Reported		Quadros et al	2009
c.998C>T	30981C>T	g.138643842C>T	p.Pro333Leu	Pro287Leu	Missense	Substitution	8	287	Protease	Heavy Chain	X				Severe	Not Reported		Chen et al	1991
c.997C>A	30980C>A	g.138643841C>A	p.Pro333Thr	Pro287Thr	Missense	Substitution	8	287	Protease	Heavy Chain		X	X	X	Mild	Not Reported		Wulff et al	1995
c.998C>A	30981C>A	g.138643842C>A	p.Pro333His	Pro287His	Missense	Substitution	8	287	Protease	Heavy Chain		X			Moderate	Not Reported		Wulff et al	1995
c.1002T>G	30985T>G	g.138643846T>G	p.Ile334Met	Ile288Met	Missense	Substitution	8	288	Protease	Heavy Chain	X				Severe/Moderate	No		Bottema et al	1991
c.1001T>C	30984T>C	g.138643845T>C	p.Ile334Thr	Ile288Thr	Missense	Substitution	8	288	Protease	Heavy Chain			X		Mild	No		FIXMD
c.1004G>T	30987G>T	g.138643848G>T	p.Cys335Tyr	Cys289Tyr	Missense	Substitution	8	289	Protease	Heavy Chain	X	X		X	Not Reported	Not Reported		Saad et al	1994
c.1003T>C	30986T>C	g.138643847T>C	p.Cys335Arg	Cys289Arg	Missense	Substitution	8	289	Protease	Heavy Chain			X		Not Reported	Not Reported		Wulff et al	1999
c.1003T>A	30986T>A	g.138643847T>A	p.Cys335Ser	Cys289Ser	Missense	Substitution	8	289	Protease	Heavy Chain	X				Severe	Not Reported		Jayandharan	2005
c.1004G>A	30987G>A	g.138643848G>A	p.Cys335Tyr	Cys289Tyr	Missense	Substitution	8	289	Protease	Heavy Chain	X				Severe	Not Reported		Belvini et al	2005
c.1004G>C	30987G>C	g.138643848G>C	p.Cys335Ser	Cys289Ser	Missense	Substitution	8	289	Protease	Heavy Chain		X			Moderate	Not Reported		FIXMD
c.1006_1007delinsCA	30989_30990delinsCA	g.138643850_138643851delinsCA	p.Ile336His	Ile290His	Missense	Insertion/deletion	8	290	Protease	Heavy Chain				X	Not Reported	Not Reported		Wulff et al	1998
c.1009G>A	30992G>A	g.138643853G>A	p.Ala337Thr	Ala291Thr	Missense	Substitution	8	291	Protease	Heavy Chain	X	X	X		Mild	Not Reported		Montandon et al	1989
c.1009G>C	30992G>C	g.138643853G>C	p.Ala337Pro	Ala291Pro	Missense	Substitution	8	291	Protease	Heavy Chain	X	X			Severe	Not Reported		Winship et al	1991
c.1010C>T	30993C>T	g.138643854C>T	p.Ala337Val	Ala291Val	Missense	Substitution	8	291	Protease	Heavy Chain			X		Mild	Not Reported		Weinmann et al	1998
c.1015A>G	30998A>G	g.138643859A>G	p.Lys339Glu	Lys293Glu	Missense	Substitution	8	293	Protease	Heavy Chain			X		Mild	Not Reported		Attali et al	1999
c.1020_1021InsCA	31003_31004InsCA	g.138643864_138643865insCA	p.Glu340fs	Glu294fs	Frameshift	Insertion	8	294	Protease	Heavy Chain	X				Severe	Not Reported		Saad et al	1994
c.1018G>T	31001G>T	g.138643862G>T	p.Glu340*	Glu294Stop	Nonsense	Substitution	8	294	Protease	Heavy Chain	X				Severe	Not Reported		Bottema et al	1991
c.1022A>G	31005A>G	g.138643866A>G	p.Tyr341Cys	Tyr295Cys	Missense	Substitution	8	295	Protease	Heavy Chain	X				Severe	Not Reported		Ghanem et al	1993
c.1023C>A	31006C>A	g.138643867C>A	p.Tyr341*	Tyr295Stop	Nonsense	Substitution	8	295	Protease	Heavy Chain	X				Severe	Not Reported		Wulff et al	1998
c.1023C>G	31006C>G	g.138643867C>G	p.Tyr341*	Tyr295Stop	Nonsense	Substitution	8	295	Protease	Heavy Chain	X			X	Severe	Not Reported		Wulff et al	1999
c.1024delA	31007delA	g.138643868delA	p.Thr342fs	Thr296fs	Frameshift	Deletion	8	296	Protease	Heavy Chain				X	Moderate	Not Reported		Wulff et al	1995
c.1025C>T	31008C>T	g.138643869C>T	p.Thr342Met	Thr296Met	Missense	Substitution	8	296	Protease	Heavy Chain	X	X	X	X	Moderate	No	CpG Y	Green et al	1990
c.1025C>A	31008C>A	g.138643869C>A	p.Thr342Lys	Thr296Lys	Missense	Substitution	8	296	Protease	Heavy Chain				X	Not Reported	Not Reported		Wulff et al	1995
c.1024A>C	31007A>C	g.138643868A>C	p.Thr342Arg	Thr296Argfs	Missense	Substitution	8	296	Protease	Heavy Chain	X				Severe	Not Reported		Jayandharan	2003
c.1024A>G	31007A>G	g.138643868A>G	p.Thr342Ala	Thr296Ala	Missense	Substitution	8	296	Protease	Heavy Chain			X	X	Mild	Not Reported		Belvini et al	2005
c.1031T>A	31014T>A	g.138643875T>A	p.Ile344Asn	Ile298Asn	Missense	Substitution	8	298	Protease	Heavy Chain			X		Mild	Not Reported		FIXMD
c.1034T>C	31017T>C	g.138643878T>C	p.Phe345Ser	Phe299Ser	Missense	Substitution	8	299	Protease	Heavy Chain				X	Moderate	No		Yu et al	2012
c.1033T>G	31016T>G	g.138643877T>G	p.Phe345Val	Phe299Val	Missense	Substitution	8	299	Protease	Heavy Chain			X		Mild	Not Reported		FIXMD
c.1036C>T	31019C>T	g.138643880C>T	p.Leu346Phe	Leu300Phe	Missense	Substitution	8	300	Protease	Heavy Chain				X	Not Reported	Not Reported		FIXMD
c.1040A>T	31023A>T	g.138643884A>T	p.Lys347Ile	Lys301Ile	Missense	Substitution	8	301	Protease	Heavy Chain				X	Mild	Not Reported		Belvini et al	2005
c.1046G>T	31029G>T	g.138643890G>T	p.Gly349Val	Gly303Val	Missense	Substitution	8	303	Protease	Heavy Chain		X			Moderate	Not Reported		Rowley et al	1995
c.1046G>A	31029G>A	g.138643890G>A	p.Gly349Glu	Gly303Glu	Missense	Substitution	8	303	Protease	Heavy Chain				X	Not Reported	Not Reported		Wulff et al	1998
c.1045G>T	31028G>T	g.138643889G>T	p.Gly349*	Gly303Stop	Nonsense	Substitution	8	303	Protease	Heavy Chain	X		X		Severe	Not Reported		Belvini et al	2005
c.1052G>A	31035G>A	g.138643896G>A	p.Gly351Asp	Gly305Asp	Missense	Substitution	8	305	Protease	Heavy Chain	X			X	Severe	Not Reported		Green et al	1991
c.1052G>T	31035G>T	g.138643896G>T	p.Gly351Val	Gly305Val	Missense	Substitution	8	305	Protease	Heavy Chain	X				Severe	Not Reported		Belvini et al	2005
c.1056T>A	31039T>A	g.138643900T>A	p.Tyr352*	Tyr306Stop	Nonsense	Substitution	8	306	Protease	Heavy Chain	X				Severe	Not Reported		Thompson et al	1991
c.1056T>G	31039T>G	g.138643900T>G	p.Tyr352*	Tyr306Stop	Nonsense	Substitution	8	306	Protease	Heavy Chain	X				Severe	Not Reported		Rowley et al	1995
c.1059_68del	31042_31051del	g.138643903_138643912del	p.Val353fs	Val307fs	Frameshift	Deletion	8	307	Protease	Heavy Chain	X				Severe	Not Reported		Mahajan et al	2004
c.1058T>C	31041T>C	g.138643902T>C	p.Val353Ala	Val307Ala	Missense	Substitution	8	307	Protease	Heavy Chain			X	X	Mild	Not Reported		Bottema et al	1989
c.1058T>G	31041T>G	g.138643902T>G	p.Val353Gly	Val307Gly	Missense	Substitution	8	307	Protease	Heavy Chain		X			Moderate	Not Reported		Green et al	1991
c.1058T>A	31041T>A	g.138643902T>A	p.Val353Glu	Val307Glu	Missense	Substitution	8	307	Protease	Heavy Chain	X				Severe	Not Reported		Quadros et al	2009
c.1057G>C	31040G>C	g.138643901G>C	p.Val353Leu	Val307Leu	Missense	Substitution	8	307	Protease	Heavy Chain				X	Not Reported	Not Reported		FIXMD
c.1061G>A	31044G>A	g.138643905G>A	p.Ser354Asn	Ser308Asn	Missense	Substitution	8	308	Protease	Heavy Chain		X			Moderate	Not Reported		Tartary et al	1993
c.1060A>C	31043A>C	g.138643904A>C	p.Ser354Arg	Ser308Arg	Missense	Substitution	8	308	Protease	Heavy Chain		X			Moderate	Not Reported		FIXMD
c.1062T>G	31045T>G	g.138643906T>G	p.Ser354Arg	Ser308Arg	Missense	Substitution	8	308	Protease	Heavy Chain	X				Severe	Not Reported		FIXMD
c.1064G>T	31047G>T	g.138643908G>T	p.Gly355Val	Gly309Val	Missense	Substitution	8	309	Protease	Heavy Chain	X				Severe	Not Reported		Thompson et al	1989
c.1064G>A	31047G>A	g.138643908G>A	p.Gly355Asp	Gly309Asp	Missense	Substitution	8	309	Protease	Heavy Chain	X				Severe	Not Reported		Winship et al	1991
c.1068G>C	31051G>C	g.138643912G>C	p.Trp356Cys	Trp310Cys	Missense	Substitution	8	310	Protease	Heavy Chain	X	X			Severe	Not Reported		Ketterling et al	1993
c.1068G>T	31051G>T	g.138643912G>T	p.Trp356Cys	Trp310Cys	Missense	Substitution	8	310	Protease	Heavy Chain	X				Severe	Not Reported		Wulff et al	1995
c.1067G>T	31050G>T	g.138643911G>T	p.Trp356Leu	Trp310Leu	Missense	Substitution	8	310	Protease	Heavy Chain		X	X	X	Mild	Not Reported		Hrachovinova et al	1997
c.1066T>A	31049T>A	g.138643910T>A	p.Trp356Arg	Trp310Arg	Missense	Substitution	8	310	Protease	Heavy Chain	X			X	Severe	Not Reported		Wulff et al	1999
c.1066T>G	31049T>G	g.138643910T>G	p.Trp356Gly	Trp310Gly	Missense	Substitution	8	310	Protease	Heavy Chain	X			X	Severe	Not Reported		Belvini et al	2005
c.1067G>C	31050G>C	g.138643911G>C	p.Trp356Ser	Trp310Ser	Missense	Substitution	8	310	Protease	Heavy Chain	X				Severe	Not Reported		Quadros et al	2009
c.1066T>C	31049T>C	g.138643910T>C	p.Trp356Arg	Trp310Arg	Missense	Substitution	8	310	Protease	Heavy Chain	X				Severe	Not Reported		FIXMD
c.1068G>A	31051G>A	g.138643912G>A	p.Trp356*	Trp310Stop	Nonsense	Substitution	8	310	Protease	Heavy Chain	X				Severe	Not Reported		Wang et al	1990
c.1067G>A	31050G>A	g.138643911G>A	p.Trp356*	Trp310Stop	Nonsense	Substitution	8	310	Protease	Heavy Chain	X			X	Severe	No		Montejo et al	1999
c.1067delG	31050delG	g.138643911delG	p.Gly357fs	Gly311fs	Frameshift	Deletion	8	311	Protease	Heavy Chain		X			Severe	Not Reported		Li et al	2000
c.1069G>A	31052G>A	g.138643913G>A	p.Gly357Arg	Gly311Arg	Missense	Substitution	8	311	Protease	Heavy Chain	X	X			Moderate	Not Reported		Koeberl et al	1989
c.1070G>A	31053G>A	g.138643914G>A	p.Gly357Glu	Gly311Glu	Missense	Substitution	8	311	Protease	Heavy Chain	X	X		X	Severe	Not Reported		Miyata et al	1991
c.1070G>T	31053G>T	g.138643914G>T	p.Gly357Val	Gly311Val	Missense	Substitution	8	311	Protease	Heavy Chain	X			X	Severe	Not Reported		Saad et al	1994
c.1069G>T	31052G>T	g.138643913G>T	p.Gly357*	Gly311Stop	Nonsense	Substitution	8	311	Protease	Heavy Chain	X				Severe	Not Reported		Wulff et al	1999
c.1072_1073del	31055_31056del	g.138643916_138643917del	p.Arg358fs	Arg312fs	Frameshift	Deletion	8	312	Protease	Heavy Chain	X				Severe	Not Reported		Costa et al	2000
c.1072A>G	31055A>G	g.138643916A>G	p.Arg358Gly	Arg312Gly	Missense	Substitution	8	312	Protease	Heavy Chain	X		X		Severe/Mild	No		Belvini et al	2005
c.1077_1078del	31060_31061del	g.138643921_138643922del	p.Val359fs	Val313fs	Frameshift	Deletion	8	313	Protease	Heavy Chain	X				Severe	Not Reported		Green et al	1989
c.1076T>G	31059T>G	g.138643920T>G	p.Val359Gly	Val313Gly	Missense	Substitution	8	313	Protease	Heavy Chain	X	X			Moderate	Not Reported		Miyata et al	1991
c.1078T>A	31061T>A	g.138643922T>A	p.Phe360Ile	Phe314Ile	Missense	Substitution	8	314	Protease	Heavy Chain		X			Moderate	Not Reported		Thompson et al	1990
c.1079T>C	31062T>C	g.138643923T>C	p.Phe360Ser	Phe314Ser	Missense	Substitution	8	314	Protease	Heavy Chain	X		X		Severe	Not Reported		Rowley et al	1995
c.1084A>G	31067A>G	g.138643928A>G	p.Lys362Glu	Lys316Glu	Missense	Substitution	8	316	Protease	Heavy Chain				X	Moderate	Not Reported		Wulff et al	1995
c.1088_1095delinsA	31071_31078delinsA	g.138643932_138643939delinsA	p.Gly363fs	Gly317fs	Frameshift	Insertion/deletion	8	317	Protease	Heavy Chain				X	Severe	Not Reported		Belvini et al	2005
c.1088G>A	31071G>A	g.138643932G>A	p.Gly363Glu	Gly317Glu	Missense	Substitution	8	317	Protease	Heavy Chain				X	Not Reported	Not Reported		Saad et al	1994
c.1087G>T	31070G>T	g.138643931G>T	p.Gly363Trp	Gly317Trp	Missense	Substitution	8	317	Protease	Heavy Chain	X				Severe	Not Reported		Montejo et al	1999
c.1087G>C	31070G>C	g.138643931G>C	p.Gly363Arg	Gly317Arg	Missense	Substitution	8	317	Protease	Heavy Chain	X				Severe	Not Reported		FIXMD
c.1087G>A	31070G>A	g.138643931G>A	p.Gly363Arg	Gly317Arg	Missense	Substitution	8	317	Protease	Heavy Chain				X	Severe	No		Yu et al	2012
c.1086delA	31069delA	g.138643930delA	p.Arg364fs	Arg318fs	Frameshift	Deletion	8	318	Protease	Heavy Chain	X				Severe	Not Reported		Wulff et al	1998
c.1084delA	31067delA	g.138643928delA	p.Arg364fs	Arg318fs	Frameshift	Deletion	8	318	Protease	Heavy Chain				X	Severe	Not Reported		Nazia et al	2008
c.1095delA	31078delA	g.138643939delA	p.Ala366fs	Ala320fs	Frameshift	Deletion	8	320	Protease	Heavy Chain				X	Not Reported	Not Reported		FIXMD
c.1097C>A	31080C>A	g.138643941C>A	p.Ala366Asp	Ala320Asp	Missense	Substitution	8	320	Protease	Heavy Chain	X	X		X	Severe/Moderate	Not Reported		Koeberl et al	1990
c.1097C>T	31080C>T	g.138643941C>T	p.Ala366Val	Ala320Val	Missense	Substitution	8	320	Protease	Heavy Chain		X	X	X	Not Reported	Not Reported		Ghanem et al	1993
c.1097C>G	31080C>G	g.138643941C>G	p.Ala366Gly	Ala320Gly	Missense	Substitution	8	320	Protease	Heavy Chain			X	X	Mild	Not Reported		Belvini et al	2005
c.1096G>C	31079G>C	g.138643940G>C	p.Ala366Pro	Ala320Pro	Missense	Substitution	8	320	Protease	Heavy Chain			X		Mild	Not Reported		FIXMD
c.1100_1107del	31083_31091del	g.138643944_138643951del	p.Leu367fs	Leu321fs	Frameshift	Deletion	8	321	Protease	Heavy Chain	X				Severe	Not Reported		Ludwig et al	1992
c.1100_1107del	31084_31090del	g.138643944_138643951del	p.Leu367fs	Leu321fs	Frameshift	Deletion	8	321	Protease	Heavy Chain	X				Not Reported	Not Reported		FIXMD
c.1100delT	31083delT	g.138643944delT	p.Leu367*	Leu321Stop	Nonsense	Substitution	8	321	Protease	Heavy Chain	X				Severe	Not Reported		Kwon et al	2008
c.1105C>T	31088C>T	g.138643949C>T	p.Leu369Phe	Leu323Phe	Missense	Substitution	8	323	Protease	Heavy Chain		X			Moderate	Not Reported		Belvini et al	2005
c.1106T>C	31089T>C	g.138643950T>C	p.Leu369Pro	Leu323Pro	Missense	Substitution	8	323	Protease	Heavy Chain			X		Mild	Not Reported		FIXMD
c.1109A>C	31092A>C	g.138643953A>C	p.Gln370Pro	Gln324Pro	Missense	Substitution	8	324	Protease	Heavy Chain	X		X	X	Severe	Not Reported		Lin et al	1993
c.1108C>G	31091C>G	g.138643952C>G	p.Gln370Glu	Gln324Glu	Missense	Substitution	8	324	Protease	Heavy Chain		X			Moderate	Not Reported		FIXMD
c.1108C>T	31091C>T	g.138643952C>T	p.Gln370*	Gln324Stop	Nonsense	Substitution	8	324	Protease	Heavy Chain	X	X			Moderate	Not Reported		Bottema et al	1991
c.1112A>C	31095A>C	g.138643956A>C	p.Tyr371Ser	Tyr325Ser	Missense	Substitution	8	325	Protease	Heavy Chain			X		Mild	Not Reported		FIXMD
c.1113C>G	31096C>G	g.138643957C>G	p.Tyr371*	Tyr325Stop	Nonsense	Substitution	8	325	Protease	Heavy Chain		X		X	Not Reported	Not Reported		Bottema et al	1991
c.1113C>A	31096C>A	g.138643957C>A	p.Tyr371*	Tyr325Stop	Nonsense	Substitution	8	325	Protease	Heavy Chain	X	X			Severe	Not Reported		Gostout et al	1993
c.1114_1115InsC	31097_31098InsC	g.138643958_138643959insC	P.leu372Profs	Leu326Profs	Frameshift	Insertion	8	326	Protease	Heavy Chain	X				Severe	Not Reported		Goossens et al	1996
c.1115T>C	31098T>C	g.138643959T>C	p.Leu372Pro	Leu326Pro	Missense	Substitution	8	326	Protease	Heavy Chain	X				Severe	No		CDC
c.1120G>A	31103G>A	g.138643964G>A	p.Val374Ile	Val328Ile	Missense	Substitution	8	328	Protease	Heavy Chain		X			Moderate	Not Reported		Poort et al	1990
c.1120G>T	31103G>T	g.138643964G>T	p.Val374Glu	Val328Glu	Missense	Substitution	8	328	Protease	Heavy Chain	X	X		X	Moderate	Not Reported	polymorphsim, dbSNP ID: rs137852271	Winship et al	1990
c.1123C>A	31106C>A	g.138643967C>A	p.Pro375The	Pro329Thr	Missense	Substitution	8	329	Protease	Heavy Chain			X		Mild	Not Reported		Thompson	1990
c.1127T>C	31110T>C	g.138643971T>C	p.Leu376Pro	Leu330Pro	Missense	Substitution	8	330	Protease	Heavy Chain		X	X		Moderate	Not Reported		Saad et al	1994
c.1130T>C	31113T>C	g.138643974T>C	p.Val377Asp	Val331Asp	Missense	Substitution	8	331	Protease	Heavy Chain			X		Mild	Not Reported		Winship et al	1991
c.1129G>T	31112G>T	g.138643973G>T	p.Val377Phe	Val331Phe	Missense	Substitution	8	331	Protease	Heavy Chain	X				Severe	Not Reported		Attali et al	1999
c.1130T>A	31113T>A	g.138643974T>A	p.Val377Asp	Val331Asp	Missense	Substitution	8	331	Protease	Heavy Chain	X				Severe	Not Reported		FIXMD
c.1130_1132del	31113_31115del	g.138643974_138643976del	p.Val377del	Val331del	Small structural change (in-frame, <50 bp)	Deletion	8	331	Protease	Heavy Chain	X				Severe	Not Reported		Knobloch et al	1993
c.1132G>T	31115G>T	g.138643976G>T	p.Asp378Tyr	Asp332Tyr	Missense	Substitution	8	332	Protease	Heavy Chain		X		X	Moderate	Not Reported		Knobloch et al	1993
c.1136G>A	31119G>A	g.138643980G>A	p.Arg379Gln	Arg333Gln	Missense	Substitution	8	333	Protease	Heavy Chain	X	X	X		Moderate	No	CpG Y	Tsang et al	1988
c.1135C>G	31118C>G	g.138643979C>G	p.Arg379Gly	Arg333Gly	Missense	Substitution	8	333	Protease	Heavy Chain	X	X		X	Severe	Not Reported		Bottema et al	1991
c.1136G>T	31119G>T	g.138643980G>T	p.Arg379Leu	Arg333Leu	Missense	Substitution	8	333	Protease	Heavy Chain		X			Moderate	Not Reported		Bottema et al	1991
c.1135C>A	31118C>A	g.138643979C>A	p.Arg379Gly	Arg333Gly	Missense	Substitution	8	333	Protease	Heavy Chain	X				Severe	Not Reported		Jayandharan et al	2005
c.1136G>C	31119G>C	g.138643980G>C	p.Arg379Pro	Arg333Pro	Missense	Substitution	8	333	Protease	Heavy Chain		X			Moderate	Not Reported		Belvini et al	2005
c.1135C>T	31118C>T	g.138643979C>T	p.Arg379*	Arg333Stop	Nonsense	Substitution	8	333	Protease	Heavy Chain	X	X	X	X	Moderate	Not Reported	CpG Y	Koeberl et al	1990
c.1139C>A	31122C>A	g.138643983C>A	p.Ala380Asp	Ala334Asp	Missense	Substitution	8	334	Protease	Heavy Chain			X	X	Mild	Not Reported		Chan et al	1991
c.1138G>A	31121G>A	g.138643982G>A	p.Ala380Thr	Ala334Thr	Missense	Substitution	8	334	Protease	Heavy Chain			X		Mild	Not Reported		Rowley et al	1995
c.1141A>G	31124A>G	g.138643985A>G	p.Thr381Ala	Thr335Ala	Missense	Substitution	8	335	Protease	Heavy Chain	X			X	Severe	Not Reported		Quadros et al	2009
c.1144_1145del	31127_31128del	g.138643988_138643989del	p.Cys382fs	Cys336fs	Frameshift	Deletion	8	336	Protease	Heavy Chain				X	Not Reported	Not Reported		FIXMD
c.1144T>C	31127T>C	g.138643988T>C	p.Cys382Arg	Cys336Arg	Missense	Substitution	8	336	Protease	Heavy Chain	X	X			Severe	Not Reported		Green et al	1989
c.1145G>A	31128G>A	g.138643989G>A	p.Cys382Tyr	Cys336Tyr	Missense	Substitution	8	336	Protease	Heavy Chain	X				Severe	Not Reported		Green et al	1991
c.1144T>G	31127T>G	g.138643988T>G	p.Cys382Gly	Cys336Gly	Missense	Substitution	8	336	Protease	Heavy Chain	X			X	Severe	Not Reported		FIXMD
c.1146T>A	31129T>A	g.138643990T>A	p.Cys382*	Cys336Stop	Nonsense	Substitution	8	336	Protease	Heavy Chain	X				Severe	Not Reported		FIXMD
c.1147C>A	31130C>A	g.138643991C>A	p.Leu383Ile	Leu337Ile	Missense	Substitution	8	337	Protease	Heavy Chain		X			Moderate/Mild	Not Reported		Fraser et al	1992
c.1147C>T	31130C>T	g.138643991C>T	p.Leu383Phe	Leu337Phe	Missense	Substitution	8	337	Protease	Heavy Chain	X	X			Severe	Not Reported		Gostout et al	1993
c.1148T>C	31131T>C	g.138643992T>C	p.Leu383Pro	Leu337Pro	Missense	Substitution	8	337	Protease	Heavy Chain		X			Moderate	Not Reported		Rowley et al	1995
c. 1151_1154del	31134_31137del	g.138643995_138643998del	p.Arg384fs	Arg338fs	Frameshift	Deletion	8	338	Protease	Heavy Chain	X				Severe	Not Reported		Jayandharan et al	2005
c.1151G>C	31134G>C	g.138643995G>C	p.Arg384Pro	Arg338Pro	Missense	Substitution	8	338	Protease	Heavy Chain			X	X	Mild	Not Reported		Gostout et al	1993
c.1150C>T	31133C>T	g.138643994C>T	p.Arg384*	Arg338Stop	Nonsense	Substitution	8	338	Protease	Heavy Chain	X	X			Severe	No		Ludwig et al	1989
c.1153T>C	31136T>C	g.138643997T>C	p.Ser385Pro	Ser339Pro	Missense	Substitution	8	339	Protease	Heavy Chain		X			Moderate	Not Reported		Wulff et al	1999
c.1157C>G	31140C>G	g.138644001C>G	p.Thr386Arg	Thr340Arg	Missense	Substitution	8	340	Protease	Heavy Chain	X				Severe	Not Reported		Ketterling et al	1993
c.1157C>T	31140C>T	g.138644001C>T	p.Thr386Ile	Thr340Ile	Missense	Substitution	8	340	Protease	Heavy Chain		X		X	Not Reported	No		FIXMD
c.1159A>G	31142A>G	g.138644003A>G	p.Lys387Glu	Lys341Glu	Missense	Substitution	8	341	Protease	Heavy Chain			X	X	Moderate	Not Reported		Heit et al	1998
c.1161G>T	31144G>T	g.138644005G>T	p.Lys387Asn	Lys341Asn	Missense	Substitution	8	341	Protease	Heavy Chain	X				Severe	Not Reported		FIXMD
c.1166_1168del	31149_31151del	g.138644010_138644012del	p.Thr389del	Thr343del	Missense	Substitution	8	343	Protease	Heavy Chain	X				Severe	Not Reported		FIXMD
c.1168A>T	31151A>T	g.138644012A>T	p.Ile390Phe	Ile344Phe	Missense	Substitution	8	344	Protease	Heavy Chain	X	X			Moderate	No		Wulff et al	1995
c.1169T>G	31152T>G	g.138644013T>G	p.Ile390Ser	Ile344Ser	Missense	Substitution	8	344	Protease	Heavy Chain	X	X			Severe	Not Reported		Hrachovinova et al	1997
c.1169T>C	31152T>C	g.138644013T>C	p.Ile390Thr	Ile344Thr	Missense	Substitution	8	344	Protease	Heavy Chain		X			Moderate	No		Chan et al	2000
c.1169T>A	31152T>A	g.138644013T>A	p.Ile390Asn	Ile344Asn	Missense	Substitution	8	344	Protease	Heavy Chain				X	Severe	Not Reported		Belvini et al	2005
c.1172A>G	31155A>G	g.138644016A>G	p.Tyr391Cys	Tyr345Cys	Missense	Substitution	8	345	Protease	Heavy Chain				X	Not Reported	Not Reported		Wulff et al	1998
c.1173T>A	31156T>A	g.138644017T>A	p.Tyr391*	Tyr345Stop	Nonsense	Substitution	8	345	Protease	Heavy Chain	X				Severe	Not Reported		Wulff et al	1995
c.1175_1176InsAA	31158_31159InsAA	g.138644019_138644020insAA	p.Asn392Lysfs*35	Asn346Lysfs	Frameshift	Insertion	8	346	Protease	Heavy Chain	X				Severe	No		Chen et al	1995
c.1175_1179delinsG	31158_31162delinsG	g.138644019_138644023delinsG	p.Asn392Argfs*33	Asn346Argfs*33	Frameshift	Insertion/deletion	8	346	Protease	Heavy Chain	X				Severe	Not Reported		FIXMD
c.1174A>G	31157A>G	g.138644018A>G	p.Asn392Asp	Asn346Asp	Missense	Substitution	8	346	Protease	Heavy Chain	X		X		Mild	Not Reported		Weinmann et al	1998
c.1174_1176del	31157delAAC	g.138644018_138644020del	p.Asn392del	Asn346del	Small structural change (in-frame, <50 bp)	Deletion	8	346	Protease	Heavy Chain		X		X	Mild	Not Reported		Thompson et al	1990
c.1178A>T	31161A>T	g.138644022A>T	p.Asn93Ile	Asn347Ile	Missense	Substitution	8	347	Protease	Heavy Chain	X				Severe	Not Reported		Bottema et al	1991
c.1177A>C	31160A>C	g.138644021A>C	p.Asn393Thr	Asn347Thr	Missense	Substitution	8	347	Protease	Heavy Chain	X				Severe	Not Reported		Quadros et al	2009
c.1178_1180del	31161_31163del	g.138644022_138644024del	p.Asn393del	Asn347del	Small structural change (in-frame, <50 bp)	Deletion	8	347	Protease	Heavy Chain	X			X	Severe	No		Saad et al	1994
c.1180delA	31163delA	g.138644024delA	p.Met394Cysfs*32	Met348fs	Frameshift	Deletion	8	348	Protease	Heavy Chain				X	Severe	No		Yu et al	2012
c.1180A>G	31163A>G	g.138644024A>G	p.Met394Val	Met348Val	Missense	Substitution	8	348	Protease	Heavy Chain		X	X		Moderate	Not Reported		Chen et al	1991
c.1182G>A	31165G>A	g.138644026G>A	p.Met394Ile	Met348Ile	Missense	Substitution	8	348	Protease	Heavy Chain	X			X	Severe	Not Reported		Bottema et al	1991
c.1181T>A	31164T>A	g.138644025T>A	p.Met394Lys	Met348Lys	Missense	Substitution	8	348	Protease	Heavy Chain	X	X			Moderate	Not Reported		Nielsen et al	1995
c.1181T>G	31164T>G	g.138644025T>G	p.Met394Arg	Met348Arg	Missense	Substitution	8	348	Protease	Heavy Chain	X				Severe	Not Reported		Belvini et al	2005
c.1183delT	31166delT	g.138644027delT	p.Phe395fs	Phe349fs	Frameshift	Deletion	8	349	Protease	Heavy Chain	X				Severe	Not Reported		Ludwig et al	1992
c.1184T>A	31167T>A	g.138644028T>A	p.Phe395Tyr	Phe349Tyr	Missense	Substitution	8	349	Protease	Heavy Chain				X	Not Reported	Not Reported		Wulff et al	1998
c.1183T>C	31166T>C	g.138644027T>C	p.Phe395Leu	Phe349Leu	Missense	Substitution	8	349	Protease	Heavy Chain	X				Severe	Not Reported		Costa	2000
c.1185C>G	31168C>G	g.138644029C>G	p.Phe395Leu	Phe349Leu	Missense	Substitution	8	349	Protease	Heavy Chain		X			Moderate	Not Reported		Li, et al	2000
c.1183T>A	31166T>A	g.138644027T>A	p.Phe395Ile	Phe349Ile	Missense	Substitution	8	349	Protease	Heavy Chain	X			X	Severe	No		Onay et al	2003
c.1183T>G	31166T>G	g.138644027T>G	p.Phe395Val	Phe349Val	Missense	Substitution	8	349	Protease	Heavy Chain	X				Severe	Not Reported		Jayandharan	2005
c.1187G>T	31170G>T	g.138644031G>T	p.Cys396Phe	Cys350Phe	Missense	Substitution	8	350	Protease	Heavy Chain		X	X	X	Mild	Not Reported		Tartary et al	1993
c.1187G>A	31170G>A	g.138644031G>A	p.Cys396Tyr	Cys350Tyr	Missense	Substitution	8	350	Protease	Heavy Chain	X			X	Severe	Not Reported		Saad et al	1994
c.1187G>C	31170G>C	g.138644031G>C	p.Cys396Ser	Cys350Ser	Missense	Substitution	8	350	Protease	Heavy Chain	X	X	X		Severe	Not Reported		Wulff et al	1995
c.1186T>C	31169T>C	g.138644030T>C	p.Cys396Arg	Cys350Arg	Missense	Substitution	8	350	Protease	Heavy Chain	X				Severe	Not Reported		Wulff et al	1998
c.1188T>A	31171T>A	g.138644032T>A	p.Cys396*	Cys350Stop	Missense	Substitution	8	350	Protease	Heavy Chain	X				Severe	Not Reported		Onay et al	2003
c.1188T>G	31171T>G	g.138644032T>G	p.Cys396Trp	Cys350Trp	Missense	Substitution	8	350	Protease	Heavy Chain		X			Moderate	Not Reported		FIXMD
c.1189G>C	31172G>C	g.138644033G>C	p.Ala397Pro	Ala351Pro	Missense	Substitution	8	351	Protease	Heavy Chain			X	X	Not Reported	Not Reported		Liu et al	2000
c.1190C>T	31173C>T	g.138644034C>T	p.Ala397Val	Ala351Val	Missense	Substitution	8	351	Protease	Heavy Chain		X			Moderate	Not Reported		Kwon etal	2008
c.1189G>A	31172G>A	g.138644033G>A	p.Ala397Thr	Ala351Thr	Missense	Substitution	8	351	Protease	Heavy Chain	X				Severe	Not Reported		Quadros et al	2009
c.1192G>A	31175G>A	g.138644036G>A	p.Gly398Ser	Gly352Ser	Missense	Substitution	8	352	Protease	Heavy Chain	X			X	Not Reported	Not Reported		Rowley et al	1995
c.1193G>A	31176G>A	g.138644037G>A	p.Gly398Asp	Gly352Asp	Missense	Substitution	8	352	Protease	Heavy Chain	X				Severe	Not Reported		Attali et al	1999
c.1193G>C	31176G>C	g.138644037G>C	p.Gly398Ala	Gly352Ala	Missense	Substitution	8	352	Protease	Heavy Chain		X	X	X	Not Reported	Not Reported		Attali et al	1999
c.1204G>A	31187G>A	g.138644048G>A	p.Gly402Arg	Gly356Arg	Missense	Substitution	8	356	Protease	Heavy Chain	X	X		X	Severe	Not Reported		Saad et al	1994
c.1207G>T	31190G>T	g.138644051G>T	p.Gly403Cys	Gly357Cys	Missense	Substitution	8	357	Protease	Heavy Chain			X		Moderate	Not Reported		Kwon etal	2008
c.1208G>A	31191G>A	g.138644052G>A	p.Gly403Asp	Gly357Asp	Missense	Substitution	8	357	Protease	Heavy Chain			X		Mild	Not Reported		Quadros et al	2009
c.1211G>C	31194G>C	g.138644055G>C	p.Arg404Thr	Arg358Thr	Missense	Substitution	8	358	Protease	Heavy Chain				X	Not Reported	Not Reported		Montejo et al	1999
c.1213_1214del	31196_31197del	g.138644057_138644058del	p.Asp405fs	Asp359fs	Frameshift	Deletion	8	359	Protease	Heavy Chain	X			X	Severe	Not Reported		Knobloch et al	1993
c.1213G>A	31196G>A	g.138644057G>A	p.Asp405Asn	Asp359Asn	Missense	Substitution	8	359	Protease	Heavy Chain	X			X	Not Reported	Not Reported		Liu et al	2000
c.1214A>G	31197A>G	g.138644058A>G	p.Asp405Gly	Asp359Gly	Missense	Substitution	8	359	Protease	Heavy Chain		X			Moderate	Not Reported		FIXMD
c.1217C>T	31200C>T	g.138644061C>T	p.Ser406Leu	Ser360Leu	Missense	Substitution	8	360	Protease	Heavy Chain	X	X			Moderate	Not Reported		Chen et al	1991
c.1217C>G	31200C>G	g.138644061C>G	p.Ser406*	Ser360Stop	Nonsense	Substitution	8	360	Protease	Heavy Chain	X	X			Severe	Not Reported		Tartary et al	1993
c.1219T>A	31202T>A	g.138644063T>A	p.Cys407Ser	Cys361Ser	Missense	Substitution	8	361	Protease	Heavy Chain	X				Severe	Not Reported		Wulff et al	1995
c.1220G>A	31203G>A	g.138644064G>A	p.Cys407Tyr	Cys361Tyr	Missense	Substitution	8	361	Protease	Heavy Chain	X			X	Severe	Not Reported		Rowley et al	1995
c.1219T>G	31202T>G	g.138644063T>G	p.Cys407Gly	Cys361Gly	Missense	Substitution	8	361	Protease	Heavy Chain	X				Severe	Not Reported		Wulff et al	1999
c.1220G>T	31203G>T	g.138644064G>T	p.Cys407Phe	Cys361Phe	Missense	Substitution	8	361	Protease	Heavy Chain				X	Not Reported	Not Reported		Liu et al	2000
c.1219T>C	31202T>C	g.138644063T>C	p.Cys407Arg	Cys361Arg	Missense	Substitution	8	361	Protease	Heavy Chain	X	X		X	Severe	No		Onay et al	2003
c.1226G>T	31209G>T	g.138644070G>T	p.Gly409Val	Gly363Val	Missense	Substitution	8	363	Protease	Heavy Chain		X			Moderate	Not Reported		Bajaj et al	1990
c.1226G>C	31209G>C	g.138644070G>C	p.Gly409Ala	Gly363Ala	Missense	Substitution	8	363	Protease	Heavy Chain		X			Moderate	Not Reported		Thompson et al	1992
c.1225G>A	31208G>A	g.138644069G>A	p.Gly409Arg	Gly363Arg	Missense	Substitution	8	363	Protease	Heavy Chain	X				Severe	Not Reported		Giannelli et al	1993
c.1226G>A	31209G>A	g.138644070G>A	p.Gly409Glu	Gly363Glu	Missense	Substitution	8	363	Protease	Heavy Chain	X	X			Severe	Not Reported		Saad et al	1994
c.1225G>T	31208G>T	g.138644069G>T	p.Gly409*	Gly363Stop	Nonsense	Substitution	8	363	Protease	Heavy Chain	X				Severe	Not Reported		Saad et al	1994
c.1229_1230insATAG	31212_31213InsATAG	g.138644073_138644074insATAG	p.Asp410fs	Asp364fs	Frameshift	Insertion	8	364	Protease	Heavy Chain	X				Severe	Not Reported		Chen et al	1995
c.1228G>C	31211G>C	g.138644072G>C	p.Asp410His	Asp364His	Missense	Substitution	8	364	Protease	Heavy Chain	X	X			Moderate	Not Reported		Bottema et al	1990
c.1229A>T	31212A>T	g.138644073A>T	p.Asp410Val	Asp364Val	Missense	Substitution	8	364	Protease	Heavy Chain	X				Severe	Not Reported		Chen et al	1991
c.1228G>A	31211G>A	g.138644072G>A	p.Asp410Asn	Asp364Asn	Missense	Substitution	8	364	Protease	Heavy Chain	X	X			Moderate	Not Reported		Saad et al	1994
c.1228G>T	31211G>T	g.138644072G>T	p.Asp410Tyr	Asp364Tyr	Missense	Substitution	8	364	Protease	Heavy Chain	X				Severe	No		Li, X, et al	2000
c.1229A>G	31212A>G	g.138644073A>G	p.Asp410Gly	Asp364Gly	Missense	Substitution	8	364	Protease	Heavy Chain		X		X	Not Reported	Not Reported		Liu et al	2000
c.1230T>G	31213T>G	g.138644074T>G	p.Asp410Glu	Asp364Glu	Missense	Substitution	8	364	Protease	Heavy Chain	X				Severe	Not Reported		Belvini et al	2005
c.1232_1134delinsTT	31215_31217delinsTT	g.138644076_138644078delinsTT	p.Ser411Ilefs*15	Ser365Ilefs*15	Frameshift	Insertion/deletion	8	365	Protease	Heavy Chain	X				Severe	Not Reported		Li et al	2000
c.1230_1231delinsCG	31213_31214delinsCG	g.138644074_138644075delinsCG	p.Ser411Gly	Ser365Gly	Missense	Insertion/deletion	8	365	Protease	Heavy Chain	X				Severe	Yes		Ludwig et al	1988
c.1233T>A	31216T>A	g.138644077T>A	p.Ser411Arg	Ser365Arg	Missense	Substitution	8	365	Protease	Heavy Chain		X			Moderate	Not Reported		Koeberl et al	1990
c.1232G>T	31215G>T	g.138644076G>T	p.Ser411Ile	Ser365Ile	Missense	Substitution	8	365	Protease	Heavy Chain	X				Severe	Not Reported		Ludwig et al	1992
c.1232G>A	31215G>A	g.138644076G>A	p.Ser411Asn	Ser365Asn	Missense	Substitution	8	365	Protease	Heavy Chain	X	X			Severe	Not Reported		Nielsen et al	1995
c.1231A>G	31214A>G	g.138644075A>G	p.Ser411Gly	Ser365Gly	Missense	Substitution	8	365	Protease	Heavy Chain	X			X	Severe	Not Reported		FIXMD
c.1233T>G	31216T>G	g.138644077T>G	p.Ser411Arg	Ser365Arg	Missense	Substitution	8	365	Protease	Heavy Chain	X				Severe	Not Reported		FIXMD
c.1235G>A	31218G>A	g.138644079G>A	p.Gly412Glu	Gly366Glu	Missense	Substitution	8	366	Protease	Heavy Chain	X	X	X		Mild	Not Reported		Bottema et al	1991
c.1234G>T	31217G>T	g.138644078G>T	p.Gly412Trp	Gly366Trp	Missense	Substitution	8	366	Protease	Heavy Chain		X			Moderate	Not Reported		Wulff et al	1998
c.1235G>C	31218G>C	g.138644079G>C	p.Gly412Ala	Gly366Ala	Missense	Substitution	8	366	Protease	Heavy Chain			X		Severe	Not Reported		Li et al	2000
c.1237G>A	31220G>A	g.138644081G>A	p.Gly413Arg	Gly367Arg	Missense	Substitution	8	367	Protease	Heavy Chain	X	X		X	Moderate	Not Reported		Chen et al	1991
c.1238G>A	31221G>A	g.138644082G>A	p.Gly413Glu	Gly367Glu	Missense	Substitution	8	367	Protease	Heavy Chain	X		X		Mild	Not Reported		Rowley et al	1995
c.1238G>C	31221G>C	g.138644082G>C	p.Gly413Ala	Gly367Ala	Missense	Substitution	8	367	Protease	Heavy Chain		X			Moderate	Not Reported		Hrachovinova et al	1997
c.1237G>T	31220G>T	g.138644081G>T	p.Gly413*	Gly367Stop	Nonsense	Substitution	8	367	Protease	Heavy Chain				X	Not Reported	Not Reported		Wulff et al	1998
c.1240C>A	31223C>A	g.138644084C>A	p.Pro414Thr	Pro368Thr	Missense	Substitution	8	368	Protease	Heavy Chain	X	X	X	X	Severe	No		Bertina et al	1990
c.1241C>T	31224C>T	g.138644085C>T	p.Pro414Leu	Pro368Leu	Missense	Substitution	8	368	Protease	Heavy Chain	X	X		X	Not Reported	Not Reported		Bottema et al	1991
c.1240C>T	31223C>T	g.138644084C>T	p.Pro414Ser	Pro368Ser	Missense	Substitution	8	368	Protease	Heavy Chain	X				Severe	Not Reported		Wulff et al	1998
c.1241C>A	31224C>A	g.138644085C>A	p.Pro414His	Pro368His	Missense	Substitution	8	368	Protease	Heavy Chain	X				Severe	Not Reported		Wulff et al	1999
c.1241C>G	31224C>G	g.138644085C>G	p.Pro414Arg	Pro368Arg	Missense	Substitution	8	368	Protease	Heavy Chain	X				Severe	Not Reported		Mahajan et al	2007
c.1244A>G	31227A>G	g.138644088A>G	p.His415Arg	His369Arg	Missense	Substitution	8	369	Protease	Heavy Chain	X				Severe	Not Reported		Bottema et al	1990
c.1243C>A	31226C>A	g.138644087C>A	p.His415Asn	His369Asn	Missense	Substitution	8	369	Protease	Heavy Chain	X				Severe	Not Reported		Odom et al	1994
c.1245T>A	31228T>A	g.138644089T>A	p.His415Gln	His369Gln	Missense	Substitution	8	369	Protease	Heavy Chain	X	X			Moderate	Not Reported		Aguilar-Martinez et al	1994
c.1242_1244delinsAAT	31225_31227delinsAAT	g.138644086_138644088delinsAAT	p.His415Ile	His369Ile	Missense	Insertion/deletion	8	369	Protease	Heavy Chain	X				Severe	No		Ketterling et al	1999
c.1254delA	31237delA	g.138644098delA	p.Val419Trpfs*32	Val373Trpfs	Frameshift	Deletion	8	373	Protease	Heavy Chain				X	Severe	No		Yu et al	2012
c.1256T>A	31239T>A	g.138644100T>A	p.Val419Glu	Val373Glu	Missense	Substitution	8	373	Protease	Heavy Chain	X	X			Moderate	Not Reported		Aguilar-Martinez et al	1994
c.1256T>G	31239T>G	g.138644100T>G	p.Val419Gly	Val373Gly	Missense	Substitution	8	373	Protease	Heavy Chain		X			Moderate	No		CDC
c.1258G>A	31241G>A	g.138644102G>A	p.Glu420Lys	Glu374Lys	Missense	Substitution	8	374	Protease	Heavy Chain			X		Mild	Not Reported		Quadros et al	2009
c.1258G>T	31241G>T	g.138644102G>T	p.Glu420*	Glu374Stop	Nonsense	Substitution	8	374	Protease	Heavy Chain	X	X		X	Moderate	Not Reported		Saad et al	1994
c.1265C>A	31248C>A	g.138644109C>A	p.Thr422Asn	Thr376Asn	Missense	Substitution	8	376	Protease	Heavy Chain			X		Mild	Not Reported		Green et al	1991
c.1267_1268insA	31250_31251insA	g.138644111_138644112insA	p.Ser423fs	Ser377fs	Frameshift	Insertion	8	377	Protease	Heavy Chain		X			Moderate	Not Reported		FIXMD
c.1270T>C	31253T>C	g.138644114T>C	p.Phe424Leu	Phe378Leu	Missense	Substitution	8	378	Protease	Heavy Chain	X			X	Severe	Not Reported		Chen et al	1991
c.1270T>G	31253T>G	g.138644114T>G	p.Phe424Val	Phe378Val	Missense	Substitution	8	378	Protease	Heavy Chain	X				Severe	Not Reported		Caglayan et al	1997
c.1271T>C	31254T>C	g.138644115T>C	p.Phe424Ser	Phe378Ser	Missense	Substitution	8	378	Protease	Heavy Chain	X			X	Severe	Not Reported		Liu et al	2000
c.1275A>C	31258A>C	g.138644119A>C	p.Leu425Phe	Leu379Phe	Missense	Substitution	8	379	Protease	Heavy Chain	X	X	X		Moderate	Not Reported		David et al	1993
c.1274T>C	31257T>C	g.138644118T>C	p.Leu425Ser	Leu379Ser	Missense	Substitution	8	379	Protease	Heavy Chain	X				Severe	No		Radic et al	2013
c.1274T>G	31257T>G	g.138644118T>G	p.Leu425*	Leu379Stop	Nonsense	Substitution	8	379	Protease	Heavy Chain	X			X	Not Reported	Not Reported		Knobloch et al	1993
c.1277C>G	31260C>G	g.138644121C>G	p.Thr426Ser	Thr380Ser	Missense	Substitution	8	380	Protease	Heavy Chain			X		Mild	Not Reported		Chan et al	1991
c.1276A>C	31259A>C	g.138644120A>C	p.Thr426Pro	Thr380Pro	Missense	Substitution	8	380	Protease	Heavy Chain	X				Severe	Not Reported		David et al	1993
c.1277C>T	31260C>T	g.138644121C>T	p.Thr426Ile	Thr380Ile	Missense	Substitution	8	380	Protease	Heavy Chain	X			X	Severe	Not Reported		Saad et al	1994
c.1276A>G	31259A>G	g.138644120A>G	p.Thr426Ala	Thr380Ala	Missense	Substitution	8	380	Protease	Heavy Chain	X				Mild	Not Reported		Li et al	2000
c.1277C>A	31260C>A	g.138644121C>A	p.Thr426Asn	Thr380Asn	Missense	Substitution	8	380	Protease	Heavy Chain		X			Moderate	Not Reported		FIXMD
c.1279delG	31262delG	g.138644123delG	p.Gly427Glufs	Gly381Glufs	Frameshift	Deletion	8	381	Protease	Heavy Chain			X	X	Mild	Not Reported		Wulff et al	1998
c.1278delT	31261delT	g.138644122delT	p.Gly427Glufs	Gly381Glufs	Frameshift	Deletion	8	381	Protease	Heavy Chain	X				Severe	Not Reported		Chan et al	1991
c.1279G>A	31262G>A	g.138644123G>A	p.Gly427Arg	Gly381Arg	Missense	Substitution	8	381	Protease	Heavy Chain		X		X	Moderate	No		Belvini et al	2005
c.1280G>A	31263G>A	g.138644124G>A	p.Gly427Glu	Gly381Glu	Missense	Substitution	8	381	Protease	Heavy Chain	X				Severe	Not Reported		Belvini et al	2006
c.1280G>C	31263G>C	g.138644124G>C	p.Gly427Ala	Gly381Ala	Missense	Substitution	8	381	Protease	Heavy Chain		X			Moderate	Not Reported		FIXMD
c.1282A>T	31265A>T	g.138644126A>T	p.Ile428Phe	Ile382Phe	Missense	Substitution	8	382	Protease	Heavy Chain		X			Moderate	Not Reported		Wulff et al	1999
c.1287_1288insT	31270_31271insT	g.138644131_138644132insT	p.Ser430*	Ser384Stop	Frameshift	Insertion	8	384	Protease	Heavy Chain	X				Severe	Not Reported		FIXMD
c.1289G>A	31272G>A	g.138644133G>A	p.Ser430Asn	Ser384Asn	Missense	Substitution	8	384	Protease	Heavy Chain				X	Not Reported	Not Reported		Wulff et al	1998
c.1290C>G	31273C>G	g.138644134C>G	p.Ser430Arg	Ser384Arg	Missense	Substitution	8	384	Protease	Heavy Chain				X	Not Reported	Not Reported		Wulff et al	1998
c.1288A>T	31271A>T	g.138644132A>T	p.Ser430Cys	Ser384Cys	Missense	Substitution	8	384	Protease	Heavy Chain		X			Moderate	Not Reported		Wulff et al	1999
c.1289G>C	31272G>C	g.138644133G>C	p.Ser430Thr	Ser384Thr	Missense	Substitution	8	384	Protease	Heavy Chain			X		Mild	Not Reported		Montejo et al	1999
c.1289G>T	31272G>T	g.138644133G>T	p.Ser430Ile	Ser384Ile	Missense	Substitution	8	384	Protease	Heavy Chain		X			Moderate	Not Reported		FIXMD
c.1293G>T	31276G>T	g.138644137G>T	p.Trp431Cys	Trp385Cys	Missense	Substitution	8	385	Protease	Heavy Chain	X	X		X	Moderate	Not Reported		Saad et al	1994
c.1291T>A	31274T>A	g.138644135T>A	p.Trp431Arg	Trp385Arg	Missense	Substitution	8	385	Protease	Heavy Chain				X	Moderate	Not Reported		Wulff et al	1995
c.1291T>C	31274T>C	g.138644135T>C	p.Trp431Arg	Trp385Arg	Missense	Substitution	8	385	Protease	Heavy Chain	X	X		X	Severe	Not Reported		Hrachovinova et al	1997
c.1291T>G	31274T>G	g.138644135T>G	p.Trp431Gly	Trp385Gly	Missense	Substitution	8	385	Protease	Heavy Chain			X		Mild	Not Reported		Montejo et al	1999
c.1293G>C	31276G>C	g.138644137G>C	p.Trp431Cys	Trp385Cys	Missense	Substitution	8	385	Protease	Heavy Chain			X		Mild	Not Reported		Enayat et al	2004
c.1293G>A	31276G>A	g.138644137G>A	p.Trp431*	Trp385Stop	Nonsense	Substitution	8	385	Protease	Heavy Chain	X			X	Severe	Not Reported		Liu et al	1997
c.1295G>A	31278G>A	g.138644139G>A	p.Gly432Asp	Gly386Asp	Missense	Substitution	8	386	Protease	Heavy Chain	X	X			Moderate	Not Reported		Miyata et al	1991
c.1295G>C	31278G>C	g.138644139G>C	p.Gly432Ala	Gly386Ala	Missense	Substitution	8	386	Protease	Heavy Chain	X	X		X	Not Reported	Not Reported		Saad et al	1994
c.1294G>A	31277G>A	g.138644138G>A	p.Gly432Ser	Gly386Ser	Missense	Substitution	8	386	Protease	Heavy Chain	X	X			Severe	No		Wulff et al	1995
c.1295G>T	31278G>T	g.138644139G>T	p.Gly432Val	Gly386Val	Missense	Substitution	8	386	Protease	Heavy Chain	X	X			Moderate	Not Reported		Heit et al	1998
c.1298A>G	31281A>G	g.138644142A>G	p.Glu433Gly	Glu387Gly	Missense	Substitution	8	387	Protease	Heavy Chain		X		X	Moderate	Not Reported		Bottema et al	1991
c.1298A>C	31281A>C	g.138644142A>C	p.Glu433Ala	Glu387Ala	Missense	Substitution	8	387	Protease	Heavy Chain	X	X		X	Moderate	Not Reported		Hrachovinova et al	1997
c.1297G>A	31280G>A	g.138644141G>A	p.Glu433Lys	Glu387Lys	Missense	Substitution	8	387	Protease	Heavy Chain	X	X		X	Moderate	Not Reported		Wulff et al	1999
c.1301_1302del	31284_31285del	g.138644145_138644146del	p.Glu434fs	Glu388fs	Frameshift	Deletion	8	388	Protease	Heavy Chain				X	Not Reported	Not Reported		Jaloma-Cruz et al	2000
c.1301A>G	31284A>G	g.138644145A>G	p.Glu434Gly	Glu388Gly	Missense	Substitution	8	388	Protease	Heavy Chain			X		Mild	Not Reported		Rowley et al	1995
c.1300G>A	31283G>A	g.138644144G>A	p.Glu434Lys	Glu388Lys	Missense	Substitution	8	388	Protease	Heavy Chain			X		Mild	Not Reported		Bicocchi et al	2006
c.1300G>T	31283G>T	g.138644144G>T	p.Glu434*	Glu388Stop	Nonsense	Substitution	8	388	Protease	Heavy Chain	X				Severe	Not Reported		Li et al	2000
c.1303_1304insGA	31286_31287insGA	g.138644147_138644148insGA	p.Cys435fs	Cys389fs	Frameshift	Insertion	8	389	Protease	Heavy Chain		X			Moderate	Not Reported		Attali et al	1999
c.1304G>A	31287G>A	g.138644148G>A	p.Cys435Tyr	Cys389Tyr	Missense	Substitution	8	389	Protease	Heavy Chain	X	X	X	X	Severe	No		Tartary et al	1993
c.1303T>G	31286T>G	g.138644147T>G	p.Cys435Gly	Cys389Gly	Missense	Substitution	8	389	Protease	Heavy Chain	X				Severe	Not Reported		Rowley et al	1995
c.1303T>A	31286T>A	g.138644147T>A	p.Cys435Ser	Cys389Ser	Missense	Substitution	8	389	Protease	Heavy Chain	X				Severe	Not Reported		Elmahmoudi	2011
c.1303T>C	31286T>C	g.138644147T>C	p.Cys435Arg	Cys389Arg	Missense	Substitution	8	389	Protease	Heavy Chain				X	Severe	No		Yu et al	2012
c.1305_1306del	31288_31289del	g.138644149_138644150del	p.Ala436fs	Ala390fs	Frameshift	Deletion	8	390	Protease	Heavy Chain	X				Severe	Not Reported		Knobloch et al	1993
c.1307C>T	31290C>T	g.138644151C>T	p.Ala436Val	Ala390Val	Missense	Substitution	8	390	Protease	Heavy Chain	X	X		X	Severe	Not Reported		Spitzer et al	1988
c.1307C>A	31290C>A	g.138644151C>A	p.Ala436Glu	Ala390Glu	Missense	Substitution	8	390	Protease	Heavy Chain		X			Moderate	Not Reported		Wang et al	1990
c.1306G>A	31289G>A	g.138644150G>A	p.Ala436Thr	Ala390Thr	Missense	Substitution	8	390	Protease	Heavy Chain	X	X	X		Severe/Moderate/Mild	Not Reported		Tartary et al	1993
c.1306G>T	31289G>T	g.138644150G>T	p.Ala436Ser	Ala390Ser	Missense	Substitution	8	390	Protease	Heavy Chain				X	Not Reported	Not Reported		Rowley et al	1995
c.1304G>T	31287G>T	g.138644148G>T	p.Cys435Tyr	Cys389Tyr	Missense	Substitution	8	390	Protease	Heavy Chain	X				Severe	No		Jayandharan et al	2009
c.1318A>G	31301A>G	g.138644162A>G	p.Lys440Glu	Lys394Glu	Missense	Substitution	8	394	Protease	Heavy Chain	X	X			Moderate	Not Reported		Rowley et al	1995
c.1320A>C	31303A>C	g.138644164A>C	p.Lys440Asn	Lys394Asn	Missense	Substitution	8	394	Protease	Heavy Chain			X	X	Not Reported	Not Reported		Weinmann et al	1998
c.1322A>G	31305A>G	g.138644166A>G	p.Tyr441Cys	Tyr395Cys	Missense	Substitution	8	395	Protease	Heavy Chain	X				Severe	Not Reported		Saad et al	1994
c.1321T>C	31304T>C	g.138644165T>C	p.Tyr441His	Tyr395His	Missense	Substitution	8	395	Protease	Heavy Chain		X		X	Moderate	Not Reported		Thorland et al	1995
c.1323T>G	31306T>G	g.138644167T>G	p.Tyr441*	Tyr395Stop	Nonsense	Substitution	8	395	Protease	Heavy Chain	X				Severe	Not Reported		Ljung et al	2001
c.1326_1339del	31309_31342del	g.138644170_138644183del	p.Gly442fs	Gly396fs	Frameshift	Deletion	8	396	Protease	Heavy Chain	X				Severe	Not Reported		Saad et al	1994
c.1325G>C	31308G>C	g.138644169G>C	p.Gly442Ala	Gly396Ala	Missense	Substitution	8	396	Protease	Heavy Chain		X			Moderate	Not Reported		Giannelli et al	1993
c.1325G>T	31308G>T	g.138644169G>T	p.Gly442Val	Gly396Val	Missense	Substitution	8	396	Protease	Heavy Chain				X	Not Reported	Not Reported		Saad et al	1994
c.1325G>A	31308G>A	g.138644169G>A	p.Gly442Gu	Gly396Glu	Missense	Substitution	8	396	Protease	Heavy Chain	X				Severe	Not Reported		Kwon et al	2008
c.1324G>A	31307G>A	g.138644168G>A	p.Gly442Arg	Gly396Arg	Missense	Substitution	8	396	Protease	Heavy Chain	X	X			Severe/Moderate	Not Reported		Ghanem et al	1993
c.1328T>C	31311T>C	g.138644172T>C	p.Ile443Thr	Ile397Thr	Missense	Substitution	8	397	Protease	Heavy Chain	X	X	X	X	Moderate	No		Ware et al	1988
c.1327A>C	31310A>C	g.138644171A>C	p.Ile443Leu	Ile397Leu	Missense	Substitution	8	397	Protease	Heavy Chain			X		Mild	Not Reported		FIXMD
c.1331A>C	31314A>C	g.138644175A>C	p.Tyr444Ser	Tyr398Ser	Missense	Substitution	8	398	Protease	Heavy Chain				X	Not Reported	Not Reported		Saad et al	1994
c.1330T>C	31313T>C	g.138644174T>C	p.Tyr444His	Tyr398His	Missense	Substitution	8	398	Protease	Heavy Chain		X			Moderate	Not Reported		Quadros et al	2009
c.1334C>T	31317C>T	g.138644178C>T	p.Thr445Ile	Thr399Ile	Missense	Substitution	8	399	Protease	Heavy Chain			X		Mild	Not Reported		Rowley et al	1995
c.1334C>A	31317C>A	g.138644178C>A	p.Thr445Asn	Thr399Asn	Missense	Substitution	8	399	Protease	Heavy Chain				X	Not Reported	Not Reported		Liu et al	1997
c.1334_1135insATATATACC	31317_31318Ins9bp	g.138644178_138644179ins9bp	p.Thr445ins3AA	Thr399Ins 3AA	Small structural change (in-frame, <50 bp)	Insertion	8	399	Protease	Heavy Chain		X			Moderate	Not Reported		David et al	1993
c.1338G>C	31321G>C	g.138644182G>C	p.Lys446Asn	Lys400Asn	Missense	Substitution	8	400	Protease	Heavy Chain			X		Mild	Not Reported		FIXMD
c.1340T>A	31323T>A	g.138644184T>A	p.Val447GLu	Val401Glu	Missense	Substitution	8	401	Protease	Heavy Chain	X				Severe	Not Reported		Jayandharan et al	2003
c.1344_1345delins10bp	31327_31328delins10bp	g.138644188_138644189delins10bp	p.Ser448fs	Ser402fs	Frameshift	Insertion/deletion	8	402	Protease	Heavy Chain		X			Moderate	Not Reported		Rao et al	1990
c.1343_1350del	31326_31333del	g.138644187_138644194del	p.Ser448fs	Ser402fs	Frameshift	Deletion	8	402	Protease	Heavy Chain	X				Severe	Not Reported		Knobloch et al	1993
c.1342delT	31325delT	g.138644186delT	p.Ser448fs	Ser402fs	Frameshift	Deletion	8	402	Protease	Heavy Chain			X		Mild	Not Reported		Ivaskevicius et al	2001
c.1343C>T	31326C>T	g.138644187C>T	p.Ser448Phe	Ser402Phe	Missense	Substitution	8	402	Protease	Heavy Chain			X		Mild	Not Reported		Koeberl et al	1990
c.1343C>A	31326C>A	g.138644187C>A	p.Ser448Tyr	Ser402Tyr	Missense	Substitution	8	402	Protease	Heavy Chain			X		Mild	Not Reported		Enayat et al	2004
c.1346G>A	31329G>A	g.138644190G>A	p.Arg449Gln	Arg403Gln	Missense	Substitution	8	403	Protease	Heavy Chain			X		Mild	Not Reported	CpG Y; polymorphism, dbSNP ID:rs143018900	Bertina et al	1978
c.1345C>T	31328C>T	g.138644189C>T	p.Arg449Trp	Arg403Trp	Missense	Substitution	8	403	Protease	Heavy Chain			X	X	Not Reported	Not Reported	CpG Y	Wulff et al	1995
c.1347delG	31330delG	g.138644191delG	p.Tyr450fs	Tyr404fs	Frameshift	Deletion	8	404	Protease	Heavy Chain	X				Severe	Not Reported		Ghanem et al	1993
c.1348T>C	31331T>C	g.138644192T>C	p.Tyr450His	Tyr404His	Missense	Substitution	8	404	Protease	Heavy Chain		X	X		Moderate	Not Reported		Hrachovinova et al	1997
c.1349A>G	31332A>G	g.138644193A>G	p.Tyr450Cys	Tyr404Cys	Missense	Substitution	8	404	Protease	Heavy Chain	X			X	Not Reported	Not Reported		Heit et al	1998
c.1350T>G	31333T>G	g.138644194T>G	p.Tyr450*	Tyr404Stop	Nonsense	Substitution	8	404	Protease	Heavy Chain				X	Not Reported	No		Yu et al	2012
c.1351G>T	31334G>T	g.138644195G>T	p.Val451Phe	Val405Phe	Missense	Substitution	8	405	Protease	Heavy Chain			X		Mild	Not Reported		Thompson et al	1992
c.1357T>C	31340T>C	g.138644201T>C	p.Trp453Arg	Trp407Arg	Missense	Substitution	8	407	Protease	Heavy Chain	X	X		X	Moderate	Not Reported		Koeberl et al	1989
c.1359G>C	31342G>C	g.138644203G>C	p.Trp453Cys	Trp407Cys	Missense	Substitution	8	407	Protease	Heavy Chain			X		Mild	Not Reported		Wulff et al	1998
c.1357T>A	31340T>A	g.138644201T>A	p.Trp453Arg	Trp407Arg	Missense	Substitution	8	407	Protease	Heavy Chain	X				Severe	Not Reported		Costa et al	2000
c.1358G>T	31341G>T	g.138644202G>T	p.Trp453Leu	Trp407Leu	Missense	Substitution	8	407	Protease	Heavy Chain				X	Not Reported	Not Reported		FIXMD
c.1359G>A	31342G>A	g.138644203G>A	p.Trp453*	Trp407Stop	Nonsense	Substitution	8	407	Protease	Heavy Chain	X				Severe	Not Reported		Saad et al (1994)	1994
c.1358G>A	31341G>A	g.138644202G>A	p.Trp453*	Trp407Stop	Nonsense	Substitution	8	407	Protease	Heavy Chain	X				Severe	No		CDC and FIXMD
c.1362_1363insGATT	31345_31346insGATT	g.138644206_138644207insGATT	p.Ile454fs	Ile408fs	Frameshift	Insertion	8	408	Protease	Heavy Chain	X				Severe	Not Reported		Bottema et al	1989
c.1361T>C	31344T>C	g.138644205T>C	p.Ile454Thr	Ile408Thr	Missense	Substitution	8	408	Protease	Heavy Chain	X	X			Moderate	Not Reported		David et al	1998
c.1361T>A	31344T>A	g.138644205T>A	p.Ile454Asn	Ile408Asn	Missense	Substitution	8	408	Protease	Heavy Chain		X			Severe	Not Reported		Belvini et al	2005
c.1362delT	31345delT	g.138644206delT	p.Lys455fs	Lys409fs	Frameshift	Deletion	8	409	Protease	Heavy Chain	X				Severe	Not Reported		Winship et al	1991
c.1364G>T	31347G>T	g.138644208G>T	p.Glu456*	Glu410Stop	Nonsense	Substitution	8	410	Protease	Heavy Chain				X	Not Reported	Not Reported		Wulff et al	1998
c.1369A>T	31352A>T	g.138644213A>T	p.Lys457*	Lys411Stop	Nonsense	Substitution	8	411	Protease	Heavy Chain	X				Severe	Not Reported		Attree et al	1989
c.1373_1374insA	31356_31357insA	g.138644217_138644218insA	p.Thr458fs	Thr412fs	Frameshift	Deletion	8	412	Protease	Heavy Chain	X				Severe	Not Reported		Attali et al	1999
c.1372delA	31355delA	g.138644216delA	p.Thr458fs	Thr412fs	Frameshift	Deletion	8	412	Protease	Heavy Chain	X				Severe	Not Reported		Thompson et al	1992
c.1373C>A	31356C>A	g.138644217C>A	p.Thr458Lys	Thr412Lys	Missense	Substitution	8	412	Protease	Heavy Chain		X		X	Moderate	Not Reported		Bottema et al	1991
c.1372_1374del	31355_31357del	g.138644216_138644218del	p.Thr458del	Thr412del	Small structural change (in-frame, <50 bp)	Deletion	8	412	Protease	Heavy Chain				X	Not Reported	Not Reported		Liu et al	1997
c.183_188del	6420delGAGAGA	g.138619263_138619268del	p.Arg62_Glu63 del	Arg16_Glu17del	Small structural change (in-frame, <50 bp)	Deletion	2	16-17	GLA	Light Chain	X				Severe	Not Reported		Wulff et al	1998
c.956_958deinsAGA	30939_31941delinsAGA	g.138643800_138643802delinsAGA	p.Leu319_Glu320delinsGln,Lys	Leu273_Glu274delinsGln Lys	Small structural change (in-frame, <50 bp)	Insertion/deletion	8	273-274	Protease	Heavy Chain				X	Not Reported	Not Reported		Hrachovinova et al	1997
c.967_974del	30950_30957del	g.138643811_138643818del	p.Glu323Serfs*13	Glu277serfs*13	Frameshift	Deletion	8	277-279	Protease	Heavy Chain	X				Severe	Not Reported		Green et al	1989
c.1134_1135delinsAACTCTAA	31117_31118delins8bp	g.138643978_138643979delins8bp	p.Asp378_Arg379delinsGluThrLeuArg	Asp332Arg333delinsGluThr	Small structural change (in-frame, <50 bp)	Insertion/deletion	8	332-333	Protease	Heavy Chain			X		Moderate	No		FIXMD
c.385_390del	10499delGAATTA	g.138623342_138623347del	p.Glu129_Leu130del	Glu83_Leu84del	Small structural change (in-frame, <50 bp)	Deletion	4	83-84	EGF1	Light Chain	X				Severe	Not Reported		Montejo et al	1999
c.*1157A>G	32528A>G	g.138645387A>G			3'UTR	Substitution	3'UTR			3'UTR	X	X			Severe/Moderate	Not Reported		Vielhaber et al	1993
c.*2545A>G	33916A>G	g.138646775A>G			3'UTR	Substitution	3'UTR			3'UTR	X	X	X	X	Severe	Not Reported		Vielhaber et al	1993
c.*1368A>G	32739A>G	g.138645598A>G			3'UTR	Substitution	3'UTR			3'UTR			X		Mild	Not Reported		Li, X et al	2000
c.*2864T>C	34235T>C	g.138647094T>C			3'UTR	Substitution	3'UTR			3'UTR		X			Moderate	Not Reported		FIXMD
c.838+245_1283del	30398_31266del	g.138643259_138644127del	p. Gly280_Ile428del	del Partial Exon 8	Large Structure Change (>50bp)	Deletion	8		Protease	Heavy Chain	X				Severe	No		CDC
c.724-?_1386+?del	30039-?_31369+?del	g.138642900-?_138644230+?del		del Exon 7-8	Large Structure Change (>50bp)	Deletion	7-8				X			X	Not Reported	Not Reported		McGraw et al	1985
c.-29-?_1386+?del	1-?_31369+?del	g.138612895-?_138644230+?del		del Exon 1-8	Large Structure Change (>50bp)	Deletion	1-8				X			X	Severe	Yes		Hassan et al	1985
c.278-?_391+?del	10392-?_10595+?del	g.138623235-?_138623348+?del		del Exon 4	Large Structure Change (>50bp)	Deletion	4							X	Not Reported	Not Reported		Vidaud et al	1986
c.392-?_520+?, 724-?_1386+?del	17769-?_17797+?, 30039-?_31369+?del	g.138630522-?_138630650+?del; 138633424-?_138644230+?del		del Exon 5,7-8	Large Structure Change (>50bp)	Deletion	5, 7-8							X	Not Reported	Yes		Matthews et al	1987
c.278+? ins 6kb	10392+? Ins 6kb	g.138623235+?ins6kb		Ins in Exon 4	Large Structure Change (>50bp)	Insertion	4							X	Not Reported	Not Reported		Chen et al	1988
c.521-?_1386+?delins 16bp	20363-?_31369+?delins16bp	g.138632935-?_138644230+? delins16bp		del Exon 6-8	Large Structure Change (>50bp)	Deletion	6-8							X	Not Reported	Yes		Green et al	1988
c.278-?_520+?del	10392-?_17797+?del	g.138623235-?_138630650+?del		del Exon 4-5	Large Structure Change (>50bp)	Deletion	4-5							X	Not Reported	Not Reported		Ludwig et al	1989
c.-29-?_277+?del	1-?_6702+?del	g.138612895-?_138619545+?del		del Exon 1-3	Large Structure Change (>50bp)	Deletion	1-3							X	Not Reported	Yes		Ludwig et al	1989
c.392-?_723+?del	17769-?_20565+?del	g.138630522-?_138633423+?del		del Exon 5-6	Large Structure Change (>50bp)	Deletion	5-6							X	Not Reported	Not Reported		Chen et al	1990
c.89-?_1386+?del	6326-?_31369+?del	g.138619169-?_138644230+?del		del Exon 2-8	Large Structure Change (>50bp)	Deletion	2-8							X	Not Reported	Not Reported		Thompson et al	1991
c.411_412ins 322bp	17688_17689Ins322bp	g.138630541_138630542ins322bp		Ins and dup in Exon 5	Large Structure Change (>50bp)	Insertion	5							X	Not Reported	Not Reported		Vidaud et al	1993
c.520+890_724-454del; Inv95bp	18684_29584del; 95bpinv	g.138631540_138642446del;inv95		del Exon 6	Large Structure Change (>50bp)	Deletion	6							X	Severe	Not Reported		Ketterling et al	1993
c.392-177_520+796del	17496_18592del	g.138630345_138631446del		del Exon 5	Large Structure Change (>50bp)	Deletion	5							X	Not Reported	Not Reported		Ketterling et al	1994
c.89-839_*847del/ins2290bp	5435-32245delins2290bp	g.138618330_138643691delins2290bp		del Exon 2-6	Large Structure Change (>50bp)	Deletion	2-6							X	Not Reported	Not Reported		Ketterling et al	1994
c.723+3402_*1386del	23964_32758del	g.138636825_138645616del		del Exon 7-8	Large Structure Change (>50bp)	Deletion	7-8							X	Not Reported	Not Reported		Ketterling et al	1994
c.-29-?_88+?del	1-?_117+?del	g.138612895_138613011del		del Exon 1	Large Structure Change (>50bp)	Deletion	1				X			X	Not Reported	Yes		Ketterling et al	1994
c.423_424Ins276bp,409_423dup	17700_17701Ins276bp,17686_17700dup	g.138630553_54ins276bp, g.138630539_53dup		Ins and dup in Exon 5	Large Structure Change (>50bp)	Insertion	5							X	Not Reported	Not Reported		Wulff et al	1998
c.521-?_1386+?del	20363-?_31369+?del	g.138633221-?_138644230del		del Exon 6-8	Large Structure Change (>50bp)	Deletion	6-8							X	Not Reported	Not Reported		Wulff et al	1998
c.89-?_520+?del	6326-?_17797+?del	g.138619169-?_138630650+?del		del Exon 2-5	Large Structure Change (>50bp)	Deletion	2-8							X	Not Reported	Yes		Wulff et al	1998
c.89-?_838+?del	6326-?_30153+?del	g.138619169-?_138643014+?del		del Exon 2-7	Large Structure Change (>50bp)	Deletion	2-7				X				Severe	Yes		Wulff et al	1999
c.839-?_1386+?del	30822-?_31369+?del	g.138643683-?_138644230+?del		del Exon 8	Large Structure Change (>50bp)	Deletion	8							X	Not Reported	Not Reported		Liu et al	2000
c.521-286_724-3495del	20078_26544 del	g.138632935_138639405del		del Exon 5-6	Large Structure Change (>50bp)	Deletion	5-6							X	Severe	Not Reported		Li et al	2000
c.-29-?_391+?; 521-?_1386+?del	1-?_10505+?; 20363-?_31369+?del	g.138612895-?_138623348+?del; g.138633221-?_138644230+?del		del Exons 1-4;6-8	Large Structure Change (>50bp)	Deletion	1-4&6-8							X	Not Reported	Not Reported		Ljung et al	2001
c.-29-?_723+?del	1-?_20565+?del	g.138612895-?_138633423+?del		del Exons 1-6	Large Structure Change (>50bp)	Deletion	1-6							X	Not Reported	Not Reported		Ljung et al	2001
c.[788_789ins290bp;774_788dup14]	30103_30104ins290bp; 30089_30103dup	g.138642964_65ins290bp; g.138642950_964dup		Ins and dup in Exon 7	Large Structure Change (>50bp)	Insertion/Duplication	7					X			Severe	Not Reported		Mukherjee et al	2004
c.521-?_723+?del	20363-?_20565+?del	g.138633221-?_138633423+?del		del Exon 6	Large Structure Change (>50bp)	Deletion	6				X				Severe	Not Reported		Jayandharan et al	2005
c.-29-?_838+?del	1-?_30153+?del	g.138612895-?_138643014+?del		del Exon 1-7	Large Structure Change (>50bp)	Deletion	1-7				X				Severe	Not Reported		Elmahmoudi et al	2011
c.520_723del	17797_20565	g.138630650_138630853del		del Exon 7	Large Structure Change (>50bp)	Deletion	6				X				Severe	No		Radic et al	2013
c..567_839-35del	29409-30787del	g.138633267_138643648del		del Exon 7	Large Structure Change (>50bp)	Deletion	7							X	Not Reported	Not Reported		FIXMD
c.392-?_1386+?del	17769-?_31369+?del	g.138630522-?_138644230+?del		del Exon 5-8	Large Structure Change (>50bp)	Deletion	5-8							X	Not Reported	Not Reported		FIXMD
c.-29-?_520+?del	1-?_17797+?del	g.138612895-?_138630650+?del		del Exon 1-5	Large Structure Change (>50bp)	Deletion	1-5								Severe	Yes		CDC
c.89-?_723+?del	6326-?_20565+?del	g.138619169-?_138633423+?del		del Exon 2-6	Large Structure Change (>50bp)	Deletion	2-6				X				Severe	Yes		CDC
c.-49T>A	-20T>A	g.138612875T>A			Promoter	Substitution	5'UTR			Promoter		X	X		Moderate/Mild	Not Reported		Reitsma et al	1988
c.-17A>G	13A>G	g.138612907A>G			Promoter	Substitution	1			Promoter	X	X	X		Mild	Not Reported		Reitsma et al	1989
c.-17delA	13 delA	g.138612907delA			Promoter	Deletion	1			Promoter			X		Mild	Not Reported		Reitsma et al	1989
c.-35G>A	-6G>A	g.138612889G>A			Promoter	Substitution	5'UTR			Promoter	X	X	X		Mild	Not Reported	CpG Y	Thompson et al	1990
c.-22T>C	8T>C	g.138612902T>C			Promoter	Substitution	1			Promoter			X		Mild	Not Reported		Royle et al	1991
c.-22delT	8del T	g.138612902delT			Promoter	Deletion	1			Promoter		X			Moderate	Not Reported		Hall et al	1992
c.-55G>C	-26G>C	g.138612869G>C			Promoter	Substitution	5'UTR			Promoter	X				Severe	Not Reported		Crossley et al	1992
c.-34A>T	-5A>T	g.138612890A>T			Promoter	Substitution	5'UTR			Promoter		X			Moderate	Not Reported		Picketts et al	1993
c.-49T>C	-20T>C	g.138612875T>C			Promoter	Substitution	5'UTR			Promoter			X		Mild	Not Reported		Ghanem et al	1993
c.-50T>G	-21T>G	g.138612874T>G			Promoter	Substitution	5'UTR			Promoter				X	Not Reported	Not Reported		Reijnen et al	1993
c.-34A>G	-5A>G	g.138612890A>G			Promoter	Substitution	5'UTR			Promoter			X		Mild	Not Reported		Saad et al	1994
c.-48G>C	-19G>C	g.138612876G>C			Promoter	Substitution	5'UTR			Promoter		X	X		Moderate/Mild	Not Reported		Ketterling et al	1995
c.-52C>T	-23C>T	g.138612872C>T			Promoter	Substitution	5'UTR			Promoter		X			Moderate	Not Reported		Ketterling et al	1995
c.-55G>A	-26 G>A	g.138612869G>A			Promoter	Substitution	5'UTR			Promoter	X	X			Moderate	Not Reported		Morgan	1995
c.-23T>C	7T>C	g.138612901T>C			Promoter	Substitution	1			Promoter				X	Not Reported	Not Reported		Wulff et al	1998
c.-21C>G	9C>G	g.138612903C>G			Promoter	Substitution	1			Promoter				X	Not Reported	Not Reported		Wulff et al	1999
c.-52C>G	-23C>G	g.138612872C>G			Promoter	Substitution	5'UTR			Promoter				X	Not Reported	Not Reported		Wulff et al	1999
c.-53A>G	-24A>G	g.138612871A>G			Promoter	Substitution	5'UTR			Promoter				X	Not Reported	Not Reported		Wulff et al	1999
c.-55G>T	-26G>T	g.138612869G>T			Promoter	Substitution	5'UTR			Promoter	X				Severe	Not Reported		FIXMD	2012
c.-24T>A	6T>A	g.138612900T>A			Promoter	Substitution	1			Promoter			X		Mild	Not Reported		Nielsen et al	1995
c.-35G>C	-6G>C	g.138612889G>C			Promoter	Substitution	5'UTR			Promoter	X	X	X		Mild	Not Reported	CpG Y	Ljung et al	2001
c.-17A>C	13A>C	g.138612907A>C			Promoter	Substitution	1			Promoter	X				Severe	Not Reported		FIXMD
c.-18A>G	12A>G	g.138612906A>G			Promoter	Substitution	1			Promoter		X			Moderate	Not Reported		FIXMD
c.723+1G>T	20566G>T	g.138633424G>T			Splice site change	Substitution	Intron 6				X				Severe	Not Reported		Rees et al	1985
c.277+2T>G	6704T>G	g.138619547T>G			Splice site change	Substitution	Intron 3				X				Severe	Not Reported		Winship et al	1986
c.392-7_392-4del	17662_17665del	g.138630515_138630518del			Splice site change	Deletion	Intron 4						X		Mild	Not Reported		Koeberl et al	1989
c.88+1G>A	118G>A	g.138613012G>A			Splice Site change	Substitution	Intron 1				X				Severe	Not Reported		Thompson	1990
c.252+3_252+6del	6492_6495del	g.138619335_138619338del			Splice site change	Deletion	Intron 2				X	X			Moderate	Not Reported		Poort et al	1990
c.252+5G>A	6494G>A	g.138619337G>A			Splice site change	Substitution	Intron 2				X		X	X	Severe	Not Reported		Thompson et al	1990
c.252+5G>C	6494G>C	g.138619337G>C			Splice site change	Substitution	Intron 2					X			Moderate	Not Reported		Thompson et al	1990
c.252+6T>C	6495T>C	g.138619338T>C			Splice site change	Substitution	Intron 2				X	X			Severe	Not Reported		Bottema et al	1990
c.277+1G>T	6703G>T	g.138619546G>T			Splice site change	Substitution	Intron 3							X	Not Reported	Not Reported		Koeberl et al	1990
c.278-1G>A	10391G>A	g.138623234G>A			Splice site change	Substitution	Intron 3					X			Not Reported	Not Reported		Koeberl et al	1990
c.520+13A>G	17810A>G	g.138630663A>G			Splice site change	Substitution	Intron 5					X	X	X	Moderate/Mild	Not Reported		Koeberl et al	1990
c.839-1G>A	30821G>A	g.138643682G>A			Splice site change	Substitution	Intron 7				X		X		Severe	Yes		Matsushita et al	1990
c.392-1G>C	17668G>C	g.138630521G>C			Splice site change	Substitution	Intron 4				X	X			Severe	No		Green et al	1991
c.88+5G>A	122G>A	g.138613016G>A			Splice Site change	Substitution	Intron 1					X	X	X	Moderate	Not Reported		Green et al	1991
c.89-6T>G	6320T>G	g.138619163T>G			Splice Site change	Substitution	Intron 1							X	Severe	Not Reported		Bottema et al	1991
c.252+86C>G	6575C>G	g.138619418C>G			Splice site change	Substitution	Intron 2				X				Severe	Not Reported		Bottema et al	1991
c.253-12_253-3del	6666_6675del	g.138619509_138619518del			Splice site change	Deletion	Intron 2				X				Severe	Not Reported		Green et al	1991
c.724-1G>C	30038G>C	g.138642899G>C			Splice site change	Substitution	Intron 6				X				Mild	Not Reported		Bottema et al	1991
c.520+1G>T	17798G>T	g.138630651G>T			Splice site change	Substitution	Intron 5				X				Severe	Not Reported		Ludwig et al	1992
c.278-3A>G	10389A>G	g.138623232A>G			Splice site change	Substitution	Intron 3				X				Severe	No		Ketterling et al	1993
c.89-1G>T	6325G>T	g.138619168G>T			Splice Site change	Substitution	Intron 1				X				Severe	Not Reported		Ghanem et al	1993
c.253-1G>C	6677G>C	g.138619520G>C			Splice site change	Substitution	Intron 2					X			Not Reported	Not Reported		Ketterling et al	1993
c.277+2T>C	6704T>C	g.138619547T>C			Splice site change	Substitution	Intron 3				X	X			Moderate	Not Reported		Ghanem et al	1993
c.392-2A>C	17667A>C	g.138630520A>C			Splice site change	Substitution	Intron 4					X			Moderate	Not Reported		Bowen et al	1993
c.520+2T>A	17799T>A	g.138630652T>A			Splice site change	Substitution	Intron 5							X	Not Reported	Not Reported		Gostout et al	1993
c.520+2T>C	17799T>C	g.138630652T>C			Splice site change	Substitution	Intron 5				X				Severe	Not Reported		Ghanem et al	1993
c.838+1G>A	30154G>A	g.138643015G>A			Splice site change	Substitution	Intron 7							X	Not Reported	Not Reported		Tartary et al	1993
c.839-20_839-19insA	30802_30803insA	g.138643663_138643664insA			Splice site change	Insertion	Intron 7							X	Not Reported	Not Reported		Ghanem et al	1993
c.88+1G>T	118G>T	g.138613012G>T			Splice Site change	Substitution	Intron 1				X	X			Moderate	Not Reported		Saad et al	1994
c.89-1G>A	6325G>A	g.138619168G>A			Splice Site change	Substitution	Intron 1				X				Severe	Not Reported		Saad et al	1994
c.253-1G>A	6677G>A	g.138619520G>A			Splice site change	Substitution	Intron 2				X				Severe	Not Reported		Saad et al	1994
c.277+5G>A	6707G>A	g.138619550G>A			Splice site change	Substitution	Intron 3				X	X			Moderate	Not Reported		Saad et al	1994
c.391+2T>A	10507T>A	g.138623350T>A			Splice site change	Substitution	Intron 4							X	Not Reported	Not Reported		Saad et al	1994
c.391+5_391+10del	10510delGTAA	g.138623353_138623358del			Splice site change	Deletion	Intron 4					X			Mild	Not Reported		Saad et al	1994
c.520+2T>G	17799T>G	g.138630652T>G			Splice site change	Substitution	Intron 5				X				Severe	Not Reported		Saad et al	1994
c.723+1G>A	20566G>A	g.138633424G>A			Splice site change	Substitution	Intron 6				X	X			Severe	Not Reported		Nielsen et al	1994
c.724-1G>A	30038G>A	g.138642899G>A			Splice site change	Substitution	Intron 6				X				Severe	Not Reported		Saad et al	1994
c.252+1_252+4del	6490_6493del	g.138619333_138619336del			Splice site change	Deletion	Intron 2				X				Severe	Not Reported		Chen et al	1995
c.252+3G>C	6492G>C	g.138619335G>C			Splice site change	Substitution	Intron 2					X		X	Moderate	Not Reported		Nielsen et al	1995
c.521-3T>G	20360T>G	g.138633218T>G			Splice site change	Substitution	Intron 5				X	X		X	Severe	Not Reported		Nielsen et al	1995
c.253-18_253-15del	6660_6663del	g.138619503_138619506del			Splice site change	Deletion	Intron 2					X			Moderate	Not Reported		Van de Water et al	1996
c.277+5G>C	6707G>C	g.138619550G>C			Splice site change	Substitution	Intron 3					X			Moderate	Not Reported		Caglayan et al	1997
c.723+18T>A	20583T>A	g.138633441T>A			Splice site change	Substitution	Intron 6					X			Moderate	Not Reported		Hrachovinova et al	1997
c.253-25A>G	6653A>G	g.138619496A>G			Splice site change	Substitution	Intron 2				X	X		X	Moderate	No		David et al	1998
c.88+5_88+8del	122_125del	g.138613016_138613019del			Splice Site change	Deletion	Intron 1							X	Not Reported	Not Reported		Wulff et al	1998
c.88+5G>T	122G>T	g.138613016G>T			Splice Site change	Substitution	Intron 1				X	X			Moderate	Not Reported		David et al	1998
c.252+1delG	6490delG	g.138619333delG			Splice site change	Deletion	Intron 2							X	Not Reported	Not Reported		Wulff et al	1998
c.277+4A>G	6706A>G	g.138619549A>G			Splice site change	Substitution	Intron 3				X				Severe	Not Reported		Wulff et al	1998
c.392-4T>C	17665T>C	g.138630518T>C			Splice site change	Substitution	Intron 4				X				Severe	Not Reported		Wulff et al	1998
c.723+3A>T	20568A>T	g.138633426A>T			Splice site change	Substitution	Intron 6							X	Not Reported	Not Reported		Wulff et al	1998
c.88+2T>C	119T>C	g.138613013T>C			Splice Site change	Substitution	Intron 1							X	Not Reported	Not Reported		Montejo et al	1999
c.88+2T>G	119T>G	g.138613013T>G			Splice Site change	Substitution	Intron 1				X				Severe	Not Reported		Ketterling et al	1999
c.88+5G>C	122G>C	g.138613016G>C			Splice Site change	Substitution	Intron 1				X	X			Severe	Not Reported		Ketterling et al	1999
c.252+1G>A	6490G>A	g.138619333G>A			Splice site change	Substitution	Intron 2				X				Severe	Not Reported		Ketterling et al	1999
c.252+1G>C	6490G>C	g.138619333G>C			Splice site change	Substitution	Intron 2				X				Severe	Not Reported		Montejo et al	1999
c.278-1G>T	10391G>T	g.138623234G>T			Splice site change	Substitution	Intron 3				X			X	Severe	Not Reported		Ketterling et al	1999
c.391+1G>C	10506G>C	g.138623349G>C			Splice site change	Substitution	Intron 4							X	Not Reported	Not Reported		Ketterling et al	1999
c.391+5G>A	10510G>A	g.138623353G>A			Splice site change	Substitution	Intron 4					X		X	Moderate	Not Reported		Ketterling et al	1999
c.392-2A>T	17667A>T	g.138630520A>T			Splice site change	Substitution	Intron 4				X				Severe	Not Reported		Ketterling et al	1999
c.392-2delA	17667delA	g.138630520delA			Splice site change	Deletion	Intron 4							X	Severe	Not Reported		Ketterling et al	1999
c.392-9T>G	17660T>G	g.138630513T>G			Splice site change	Substitution	Intron 4							X	Not Reported	Not Reported		Montejo et al	1999
c.521-2A>G	20361A>G	g.138633219A>G			Splice site change	Substitution	Intron 5					X			Moderate	Not Reported		Ketterling et al	1999
c.724-2A>C	30037A>C	g.138642898A>C			Splice site change	Substitution	Intron 6							X	Severe	Not Reported		Ketterling et al	1999
c.724-2A>G	30037A>G	g.138642898A>G			Splice site change	Substitution	Intron 6					X		X	Moderate	Not Reported		Ketterling et al	1999
c.838+1G>C	30154G>C	g.138643015G>C			Splice site change	Substitution	Intron 7				X				Severe	Not Reported		Ketterling et al	1999
c.838+2T>G	30155T>G	g.138643016T>G			Splice site change	Substitution	Intron 7							X	Not Reported	Not Reported		Ketterling et al	1999
c.253-3T>G	6675T>G	g.138619518T>G			Splice site change	Substitution	Intron 2					X			Moderate	Not Reported		Li, et al	2000
c.723+2T>C	20567T>C	g.138633425T>C			Splice site change	Substitution	Intron 6				X				Severe	Not Reported		Costa et al	2000
c.278-1G>C	10391G>C	g.138623234G>C			Splice site change	Substitution	Intron 3				X				Severe	Not Reported		Ljung et al	2001
c.520+1G>A	17798G>A	g.138630651G>A			Splice site change	Substitution	Intron 5					X		X	Moderate	Not Reported		Mahajan et al	2004
c.520+4A>G	17801A>G	g.138630654A>G			Splice site change	Substitution	Intron 5					X			Moderate	Not Reported		FIXMD	2004
c.521-1G>C	20362G>C	g.138633220G>C			Splice site change	Substitution	Intron 5				X				Severe	Not Reported		FIXMD	2004
c.88+1_88+4 del	118_121del	g.138613012_138613015del			Splice Site change	Deletion	Intron 1				X	X		X	Not Reported	Not Reported		Belvini et al	2005
c.252+4A>G	6493A>G	g.138619336A>G			Splice site change	Substitution	Intron 2				X				Severe	Not Reported		Jayandharan et al	2005
c.252+5G>T	6494G>T	g.138619337G>T			Splice site change	Substitution	Intron 2				X				Severe	Not Reported		Belvini et al	2005
c.253-10T>G	6668T>G	g.138619511T>G			Splice site change	Substitution	Intron 2				X				Severe	Not Reported		Jayandharan et al	2005
c.278-12C>G	10380C>G	g.138623223C>G			Splice site change	Substitution	Intron 3				X				Severe	Not Reported		Belvini et al etal	2005
c.278-13A>G	10379A>G	g.138623222A>G			Splice site change	Substitution	Intron 3					X			Severe	Not Reported		Jenkins et al	2008
c.724-1G>T	30038G>T	g.138642899G>T			Splice site change	Substitution	Intron 6							X	Severe	Not Reported		Jenkins et al	2008
c.391+2T>C	10507T>C	g.138623350T>C			Splice site change	Substitution	Intron 4						X		Mild	Not Reported		Elmahmoudi et al	2011
c.724-3C>G	30036C>G	g.138642897C>G			Splice site change	Substitution	Intron 6							X	Severe	No		Yu et al	2012
c.392-2A>G	17667A>G	g.138630520A>G			Splice site change	Substitution	Intron 4				X	X			Severe/Moderate	Not Reported		Koeberl et al	1990a
c.253-18_253-14del	6660_6662del	g.138619503_138619505del			Splice site change	Deletion	Intron 3					X			Moderate	No		Balraj et al	2012
c.252+2T>C	6491T>C	g.138619334T>C			Splice Site change	Substitution	Intron 2				X				Severe	No		Radic et al	2013
c.252+2T>G	6491T>G	g.138619334T>G			Splice Site change	Substitution	Intron 2				X				Severe	No		Radic et al	2013
c.391+1insT	10506_10507insT	g.138623349_138623350insT			Splice site change	Insertion	Intron 4				X				Severe	No		Radic et al	2013
c.277+1G>C	6703G>C	g.138619546G>C			Splice site change	Substitution	intron 3				X				Severe	No		CDC
c.392-22_392-21del	17648_17649del	g.138630500_01del			Splice site change	Deletion	Intron 4				X				Severe	No		CDC
c.520+102_520+103del	17899_17900del	g.138630752_138630753del			Splice site change	Deletion	Intron 5						X		Mild	No		CDC
c.89-1_89delinsA	6325_6326delinsA	g.138619168_138619169delinsA			Splice Site change	Substitution	Intron 1				X				Severe	Not Reported		FIXMD
c.89-1G>C	6325G>C	g.138619168G>C			Splice Site change	Substitution	Intron 1							X	Not Reported	Not Reported		FIXMD
c.252-2A>G	6676A>G	g.138619330A>G			Splice site change	Substitution	Intron 2				X				Severe	Not Reported		FIXMD
c.253-25A>T	6653A>T	g.138619496A>T			Splice site change	Substitution	Intron 2							X	Not Reported	Not Reported		FIXMD
c.277+1G>A	6703G>A	g.138619546G>A			Splice site change	Substitution	Intron 3				X			X	Not Reported	Not Reported		FIXMD
c.278-2A>T	10390A>T	g.138623233A>T			Splice site change	Substitution	Intron 3				X				Severe	Not Reported		FIXMD
c.391+1G>A	10506G>A	g.138623349G>A			Splice site change	Substitution	Intron 4					X			Moderate	Not Reported		FIXMD
c.391+1G>T	10506G>T	g.138623349G>T			Splice site change	Substitution	Intron 4				X				Severe	Not Reported		FIXMD
c.392-22C>G	17647C>G	g.138630500C>G			Splice site change	Substitution	Intron 4						X		Mild	Not Reported		FIXMD
c.392-8T>G	17661T>G	g.138630514T>G			Splice site change	Substitution	Intron 4						X		Moderate	Not Reported		FIXMD
c.839-14_839-9del	30808_30813del	g.138643669_138643674del			Splice site change	Deletion	Intron 7						X		Mild	Not Reported		FIXMD
c.839-2A>C	30820A>C	g.138643681A>C			Splice site change	Substitution	Intron 7				X				Severe	Not Reported		FIXMD
c.839-4A>G	30818A>G	g.138643679A>G			Splice site change	Substitution	Intron 7				X	X		X	Severe	Not Reported		FIXMD

## Sheet: Field Definitions
Field Definitions
HGVS cDNA	Based on cDNA reference sequence NM_000133, in accordance with recommendation of the Human Genome Variation Society (HGVS) at http://www.hgvs.org/mutnomen/.
Yoshitake Nuc_No	Based on geneomic sequence in Yoshitake et al., (1985) Biochemistry, 24, 3736-3750,
hg19 Nuc_No	Indicating the postions of the mutations in human genome version hg19 (GRCh37) at http://genome.ucsc.edu/cgi-bin/hgGateway. Position conversion was done using mutalyzer 2.0. beta-20 at https://mutalyzer.nl/index.
HGVS Protein	Based on protein reference sequence NP_000124.1 in accordance with recommendations of the Human Genome Variation Society (HGVS) at http://www.hgvs.org/mutnomen/.
Mature Protein	Based on mature processed protein sequence. The number refers to codon locations as indicated in Yoshitake et al., (1985) Biochemistry, 24, 3736-3750,
Mutation Type	Type of protein change caused by reported mutation or locations of the mutation that cause the protein changes.
Mechanism	Type of DNA change caused by the reported mutation.
Exon	Refers to exon number where reported mutation is located.
Codon	The codon of F9 where the mutation is located, based on the mature protein sequence.
Domain	Refers to domain where reported mutation is located. Based on domains as defined in Chavali, S., A. Mahajan, S. Ghosh, B. Mondal and D. Bharadwaj (2011). "Protein molecular function influences mutation rates in human genetic diseases with allelic heterogeneity." Biochem Biophys Res Commun 412(4): 716-722.
Subtypes	Provides more detailed information regarding changes to F9 caused by reported mutation.
Severe (<1 U/dL)	FIX:C reported as <1 Unit/deciliter or % in one or more patients.
Moderate (1-5 U/dL)	FIX:C reported as 1-5 Units/deciliter or % in one or more patients.
Mild (>5 U/dL)	FIX:C reported as >50 Units/deciliter or % in one or more patients.
Unclassified (no FIX:C level)	FIX:C level not reported.
Reported Severity	Severity reported in Factor IX mutation database or publication. May not be in accordance with FIX:C level by ISTH standards.
History of Inhibitor	History of inhibitor in one or more patients as reported in Hemophilia B database or referenced publication.
Comments	Additional information provided about mutation.
Reference	Refers to the first report of the mutation that are available on Pubmed.
Year Reported	Year of first report of mutation.

## Sheet: Figures
	Figure 1. Number of Novel F9 Mutations by Year of Publication
	Figure 2. Frequency of F9 Mutation Types in the CHBMP Mutation List
	Figure 3. Number of Mutation Type by FIX Domain
	Figure 4. Distribution of Missense, Nonsense and Frameshift Mutations in F9 by codon
	Figure 5. Large Deletions in F9 in the CHBMP Mutation List
	Figure 6. Distribution of F9 Mutations Associated with Mild, Moderate and Severe HemB

## Sheet: Tables
	Table 1. Frequency of F9 Mutation Types and Inhibitors in the CHBMP Mutation List
	Mutation Type	Mechanism	No. of Mutations	% of Mutations	No. of Mutations reported with inhibitors
	Missense	All	633	0.584488	2
		Substitution	630	0.581717	1
		Insertion/deletion	3	0.00277008	1
	Nonsense	Substitution	90	0.0831025	6
	Frameshift	All	167	0.154201	6
		Deletion	125	0.11542	5
		Duplication	3	0.00277008	0
		Insertion	31	0.0286242	0
		Insertion/deletion	8	0.00738689	1
	Splice site change	All	102	0.0941828	1
		Substitution	86	0.079409	1
		Deletion	14	0.0129271	0
		Insertion	2	0.00184672	0
	Large Structural Change	All	33	0.0304709	9
	(>50 bp)			0
		Deletion	29	0.0267775	9
		Insertion	4	0.00369344	0
	Small Structural Change	All	21	0.0193906	0
	(in-frame, <50 bp)			0
		Deletion	17	0.0156971	0
		Duplication	1	0.000923361	0
		Insertion	1	0.000923361	0
		Insertion/deletion	2	0.00184672	0
	Synonymous	Substitution	10	0.00923361	0
	Promoter	All	23	0.0212373	0
		Substitution	21	0.0193906	0
		Deletion	2	0.00184672	0
	3"UTR	Substitution	4	0.00369344	0
	Total		1083	1	24
	Table 2. Severity (based on ISTH stadard) and mutation types
	Mutation Type	Total	Severe (%)	Moderate (%)	Mild (%)	Various Severity (%)
	Missense	558	218 (39.1)	98 (17.6)	100 (17.9)	142 (25.4)
	Nonsense	77	58 (75.3)	2 (2.6)	1 (1.3)	16 (20.8)
	Frameshift	130	102 (78.5)	20 (15.4)	3 (2.3)	3 (3.8)
	Splice site change	83	41 (49.4)	18(21.7)	6 (7.2)	18 (21.7)
	Large Structural Change (>50bp)	10	9 (90)	1 (10)	0	0
	Small Structural Change (in-frame, <50 bp)	15	11 (73.3)	3 (20)	0	1 (6.7)
	Synonymous	7	0	0	3 (42.9)	4 (57.1)
	Promoter	18	3 (16.7)	4 (22.2)	5 (27.8)	6 (33.3)
	3"UTR	4	0	1 (25.0)	1 (25.0)	2 (50.0)
	Total	902	442 (49.0)	147 (16.3)	119 (13.2)	194 (21.5)

## Sheet: Inversion Description
bad sample	bad sample
No test	No test
processing error	processing error
Inv, Type I	I1 Inversion
Inv, Type II	No test
I22 Inversion	ins/inv
N	deletion

## Sheet: References
		References
REF ID	Year	Authors	Reference	Pubmed ID
FIXMD	2012	FIXMD (Factor IX mutaton database)	Factor IX mutation database; http://www.factorix.org/. As of 2/27/2013	factorix
1	1994	Agarwala KL., Kawabata S., Takao T., Murata H., Shimonishi Y., Nishimura H. Iwanaga S.	Biochemistry 33: 5167-5171	8172892
2	1994	Aguilar-Martinez P., Romey M.-C., Schved J.-F., Gris J.-C., Demaille J. and Claustres M.	Hum. Genet.94: 287-290	8076946
3	1991	Alkan M., Rodriguez Ponte M., Malik N.J. et al	Nucl.Acids Res. 19: 409	2014182
4	1994	Aguilar-Martinez P, Romey MC, Gris JC, Schved JF, Demaille J, Claustres M	Hum Mutat.;3(2):156-8.	8199596
5	1984	Anson D.S., Choo K.H., Rees D.J.G. et al	EMBO J. 3: 1054-1064	6329734
6	1988	Anson D.S. et al	EMBO J. 7: 2795-2799	2846283
7	1999	Attali, O., C. Vinciguerra, et al.	Thrombosis & Haemostasis 82: 1437-42.	10595634
8	1989	Attree O., Vidaud D., Vidaud M., Amselem S., Lavergne J.M. and Goossens M.	Genomics 4: 266-272	2714791
9	2011	Awidi A, Alhattab D, Bsoul N, Magablah A, Mefleh R, Dweiri M, Fauori AS.	Haemophilia. 2011 Jan;17(1):162-3	20695909
10	1990	Bajaj S.P., Spitzer S.G., Welsh W.J., Warn-Cramer B.J., Kasper C.K., and Birktoft J.J.	J.Biol.Chem. 265: 2956-61.	2303434
11	2012	Balraj P, Ahmad M, Khoo AS, Ayob Y.	Malays J Pathol. 2012 Jun;34(1):67-9	22870602
12	2005	Belvini D, Salviato R, Radossi P, Pierobon F, Mori P, Castaldo G, Tagariello G; AICE HB Study Group	Haematologica. 2005 May;90(5):635-42	15921378
13	1986	Bentley A.K., Rees D.J.G., Rizza C. and Brownlee G.G.	Cell 45: 343-348	3009023
14	1985	Bernardi F. et al.	J. Med. Genet. 22: 305-307	4045960
15	1978	Bertina R.M. and Veltkamp J.J.	Thromb. Haemost. 40: 335-349	734633
16	1990	Bertina R.M., Van der Linden I.K., Mannucci P.M. Reinalda-Poot H.H., Cupers R., Poort S.R. and Reitsma P.H.	J.Biol.Chem. 265: 10876-10883	2162822
17	2006	Bicocchi MP, Pasino M, Rosano C, Molinari AC, Della Valle E, Lanza T, Bottini F, Acquila M.	Haemophilia. 2006 May;12(3):263-70	16643212
18	1989a	Bottema C.D.K., Koeberl D.D. and Sommer S.S.	Lancet (ii), 526-529	2557585
19	1989b	Bottema C.D.K., Ketterling R.P., Cho H.I. and Sommer S.S.	Nucl. Acids Res. 17: 10139.	2570235
20	1990a	Bottema C.D.K., Ketterling R.P., Koeberl D.D. et al	Nucl. Acids Res. 18: 1924	1970868
21	1990b	Bottema C.D.K., Koeberl D.D., Ketterling R.P., Bowie E.J.W., Taylor S.A.M., Lillicrap D., Shapiro A., Gilchrist G., and Sommer S.S.	Br.J.Haematol. 75: 212-216.	2220823
22	1990c	Bottema C.D.K., Ketterling R.P., Yoon H.S., and Sommer S.S.	Am.J.Hum.Genet. 47: 835-841.	2372508
23	1991	Bottema C.D.K., Ketterling R.P., Ii S., Yoon, H.S., Phillips J.A. and Sommer S.S.	Am. J. Hum. Genet. 49: 820-838.	1680287
24	1991b	Bottema C.D.K., Bottema M.J., Ketterling R.P., Yoon H.S., Janco R.L., Phillips J.A. and Sommer S.S.	Am. J. Hum. Genet. 49: 839-850.	1897528
25	1993	Bottema C.D.K., Ketterling R.P., Vielhaber E., Yoon H.-S., Gostout B., Jacobsen D.P., Shapiro A. and Sommer S.S.	Hum. Genet. 91: 496-503	8314564
26	1993	Bowen D.J. and Bloom A.L.	Thrombosis & Haemostasis 69: 848, Abs 1100	N/A
27	1986	Bray G.L. & Thompson A.R.	J. Clin. Invest. 77: 1194-1200	3514676
28	1997	Caglayan S.H., Gokmen Y., Aktugli, G., Gurgey, A., & Sommer S.S.	Hum Mutat 10: 76-79	9222764
29	1985	Camerino G. et al	Hum Genet 71: 79-81	2411652
30	2008	Castaman G, Giacomelli SH, Ghiotto R, Pojani K, Rodeghiero F.	Am J Hematol. 2008 Jan;83(1):88-9.	17985356
31	1991	Chan V., Yip B., Tong T.M.F. et al	Br. J. Haematol. 79: 63-69.	1680373
32	1995	Chan V., Chan V.W. Y., Cherk S. and Chan T.K.	Am. J. Hematol. 50: 144-5	7572994
33	2000	Chan D.K.Y., G. Hu, H. Tao, D. Owens, C. M. Vun, J. Woo and B. H. Chong.	Br. J. Haematol. 111: 1253-1255	11167771
34	1985	Chen S.H. et al	J Clin Invest 76: 2161-2164	3001143
35	1988	Chen S.H. et al	Am. J. Hum. Genet. 42: 581-584	2831715
36	1989	Chen S.H., Scott C.R., Lovrien E.W. et al	Am. J. Hum. Genetics 44: 567-569	2472424
37	1989b	Chen S.H., Thompson A.R, Zhang M., and Scott C.R.	J. Clin. Invest. 84: 113-118	2929599
38	1990	Chen S.H. & Scott C.R.	Am J Hum Genet. 1990 Dec;47(6):1020-2.	2239965
39	1991a	Chen S.H., Zhang M., Lovrien E.W., Scott C.R. and Thompson A.R.	Hum. Genet. 87: 177-182.	2020563
40	1991b	Chen S.H., Zhang M., Thompson A.R., Bray G.L., and Scott C.R.	Nucl. Acids Res. 19:1172	2066105
41	1995	Chen S-H., Schoof J.M., Weimann A.F. and Thompson A.R.	Br. J. Haematol. 89: 409-412	7873393
42	1996	Chu, K., Wu, S-M., Stanley, T., Stafford, D.W. & High, K.A.	J Clin Invest 98: 1619-1625	8833911
43	2000	Costa, J. M., P. Ernault, et al.	Thrombosis & Haemostasis 83: 244-7	10739381
44	2000	Costa, J. M., D. Vidaud, et al.	Blood 96: 1585-7.	10942410
45	1994	Coyle T.E., Spicer T., Michalovic D. and Polesz B.J.	Am. J. Haematol. 46: 234-240	7677806
46	1990	Crossley M., Winship P.R., Austen D.E.G., Rizza C.R. and Brownlee G.G.	Nucl.Acids Res. 18: 4633	2388855
47	1992	Crossley M., Ludwig M., Stowell K.M., De Vos P., Olek K. and Brownlee G.G.	Science 257: 277-279	1631558
48	1989	Crossley M., Winship P.R., Black A., Rizza C. and Brownlee G.G.	Lancet (i): 60	2565449
49	1990	Crossley M. and Brownlee G.G.	Nature 345: 444-446	2342576
50	1993	David, D., Rosa H.A.V., Pemberton S., Diniz M.J., Campos M. and Lavinha J.	Human Mutation 2: 355-361.	8257988
51	1998	David, D., Moreira, S., Morais, S. & de Deus, G.	Human Mutation, Suppl. 1: S301-S303	9452115
52	1987	Davis L.M, McGraw R.A., Ware J.L. et al	Blood 69: 140-143	3790720
53	1993	De la Salle C. et al	Thromb & Haemost 70: 370-371	8236150
54	1990	Demers D.B., Odelberg S.J. and Fisher L.	Nucl. Acids Res. 18: 5575.	2216751
55	1988	Denton P.H., Fowlkes D.M., Lord S.T., and Reisner H.M.	Blood 72: 1407-1411	3262389
56	1986	Diuguid D.L., Rabiet M.J., Furie B.C. et al	Proc. Natl. Acad. Sci. (USA) 83: 5803-5807	3461460
57	1989	Diuguid D.L., Rabiet M.J., Furie B.C., and Furie B.	Blood 74: 193-200	2752109
58	1989	Driscoll M.C., Bouhassira E. and Aledort L.M.	Blood 74: 737-742	2752145
59	1996	Driscoll M.C., Chu A. & Hilgartner M.W.	Am. J. Hematol. 51: 324-327	8602635
60	2011	Elmahmoudi H, Khodjet-El-Khil H, Ben-Amor M, Jlizi A, Zahra K, Meddeb B, Ben-Ammar-El-Gaaied A, Gouider E.	Haemophilia. 2011 May;17(3):544-5	21118338
61	2004	Enayat MS, Karimi M, Chana G, Farjadian S, Theophilus BD, Hill FG.	Haemophilia. 2004 Nov;10(6):751-5	15569175
62	1993	Figueiredo M.S.	Braz.J.Med. & Biol.Res. 26: 919-931.	8298527
63	1992	Fraser B.M., Poon M-C. and Hoar D.I.	Hum. Genet. 88:426-430	1740319
64	1987	Freedenberg D.L. et al	Hum Genet 76: 262-264	2439437
65	1993	Ghanem N., Costes B., Martin J., Vidaud M., Rothschild C., Foyer-Gazengel C. and Goossens M.	Eur. J. Hum. Genet. 1: 144-155	8055323
66	1984	Gainnelli F. et al	Lancet 239-240	6142992
67	1991	Giannelli F., Green P.M., High K.A. et al	Nucl.Acids Res. 19(suppl): 2193-2219	2041805
68	1993	Giannelli F, Green PM, High KA, Sommer S, Poon MC, Ludwig M, Schwaab R, Reitsma PH, Goossens M, Yoshioka A, et al.	Nucleic Acids Res. 1993 Jul 1;21(13):3075-87	8392713
69	1994	Giannelli F., Green P.M., Sommer S.S. et al	Nucl.Acids Res. 22(suppl): 3534-3546	7937052
70	1996	Giannelli F, Green PM, Sommer SS, Poon MC, Ludwig M, Schwaab R, Reitsma PH, Goossens M, Yoshioka A, Brownlee GG.	Nucleic Acids Res. 1996 Jan 1;24(1):103-18	8594556
71	1993	Gostout B., Vielhaber E., Ketterling R.P., Yoon H.-S., Bottema C.D.K., Kasper C.K., Koerper M., Sommer S.S.	Hum. Molec. Genet. 2: 293-298	8499919
72	1989	Green P.M., Bentley D.R., Mibashan R.S., Nilsson I.M. and Giannelli F.	EMBO J. 8: 1067-1072	2743975
73	1990	Green P.M., Montandon A.J., Bentley D.R., Ljung R., Nilsson I.M. and Giannelli F.	Nucl. Acids Res. 18: 3227-3231	1972560
74	1991	Green P.M., Montandon A.J., Ljung R., Bentley D.R., Kling S.R., Nilsson I.M. and Giannelli F.	Br. J. Haematol. 78: 390-397	1873221
75	1992a	Green P.M., Montandon A.J., Ljung R., Nilsson I.M. and Giannelli F.	Thromb. Haemost. 67: 66-69	1615486
76	1993	Green P.M., Mitchell V.E., Goldman E. & Giannelli F.	Hum Mutat. 1993;2(2):103-7	8318985
77	1984	Grunebaum L. et al	J Clin Invest 73: 1491-1495	6325506
78	1992	Hall A., Chuansumrit A., Peake I.R. and Winship P.R.	Br. J. Haematol. 80, suppl.1:16	N/A
79	1991	Hamaguchi M., Matsushita T., Tanimoto M. et al	Thromb. Haemost. 65: 514-520	1871712
80	1991	Handford P.A., Mayhew, M., Baron, M., Winship, P.R., Campbell, I.D. & Brownlee, G.G.	Nature 351: 164-167	2030732
81	1994	Haris I.I., Green P.M., Bentley D.R. & Giannelli F.	PCR Methods & Applications 3: 268-271	8038695
82	1988	Hase, S., Kawabata, S., Nishimura, H., Takeya, H., Sueyoshi, T., Miyata, T., Iwanaga, S., Takao, T., Shimonishi, Y. & Ikenaka, T.	J. Biochem. 104: 867-868	3149637
83	1985	Hassan HJ, Leonardi A, Guerriero R, Chelucci C, Cianetti L, Ciavarella N, Ranieri P, Pilolli D, Peschle C	Blood 66: 728-730	2992643
84	1986	Hay CW, Robertson KA, Yong SL, Thompson AR, Growe GH, MacGillivray RT.	Blood 67: 1508-1511	3008893
85	1998	Heit, J.A., Thorland, E.C., Ketterling, R.P., Lind, T.J., Daniels, T.M., Eyzaguirre Zapata, R., Mendoza Ordonez, S., Kasper, C.K. & Sommer, S.S.	Hum Mutat 11: 372-376	9600455
86	1990	Hirosawa S., Fahner J.B., Salier J.P., Wu C.T., Lovrien E.W. and Kurachi K.	Proc. Natl.Acad.Sci.USA 87: 4421-4425.	2352926
87	1967	Hougie C. and Twomey J.J.	Lancet i: 699	4163943
88	1997	Hrachovinova, I. & Vorlova ,Z.	Blood 90 (10): 96b(abstract) and unpublished	N/A
89	1989	Huang M.N., Kasper C.K., Roberts H.R, et al	Blood 73: 718-721	2563663
90	2001	Ivaskevicius V, Jurgutis R, Rost S, Müller A, Schmitt C, Wulff K, Herrmann FH, Müller CR, Schwaab R, Oldenburg J.	Br J Haematol. 2001 Mar;112(4):1062-70	11298607
91	1993	Jacobsen D.P. et al	Am J Hum Genet 53: 443-450	8328460
92	1984	Jagadeeswaran P. et al	Som. Cell Mol Genet 10: 465-473	6089357
93	2000	Jaloma-Cruz AR. Scaringe WA. Drost JB. Roberts S. Li X. Barros-Nunez P. Figuera LE. Rivas F. Cantu JM. Sommer SS	Hum Mut 15:116-7	10612837
94	2003	Jayandharan G, Shaji RV, Chandy M, Srivastava A.	J Thromb Haemost. 2003 Sep;1(9):2051-4.	12941051
95	2005	Jayandharan GR, Shaji RV, Baidya S, Nair SC, Chandy M, Srivastava A.	Thromb Haemost. 2005 Oct;94(4):883-6.	16270648
96	2009	Jayandharan GR, Nair SC, Poonnoose PM, Thomas R, John J, Keshav SK, Cherian RS, Devadarishini M, Lakshmi KM, Shaji RV, Viswabandya A, George B, Mathews V, Chandy M, Srivastava A.	Haemophilia.Nov;15(6):1228-36	19686262
97	2008	Jenkins PV, Egan H, Keenan C, O'Shea E, Smith OP, Nolan B, White B, O'Donnell J.	Haemophilia. 2008 Jul;14(4):	18479429
98	1995	Kamiya T. et al	Int J Haematol 62: 175-181	8589362
99	1991a	Ketterling R.P., Bottema C.D.K., Koeberl D.D., Ii, S. and Sommer, S.S.	Hum.Genet. 87: 333-337	1864609
100	1991b	Ketterling R.P., Bottema C.D.K., Phillips J.A. and Sommer S.S.	Genomics 10: 1093-1096	1916816
101	1993	Ketterling R.P., Vielhaber E., Bottema C.D.K., Schaid D.J., Phillips J.A., III, Sexauer C.L. and Sommer S.S.	Am J. Hum. Genet.	8434583
102	1993	Ketterling R.P. Ricke R.O., Wurster M.W., Sommer S.S.	Hum Mutat 2: 53-57	8477264
103	1994	Ketterling R.P., Vielhaber E., Lind T.J., Thorland E.C. and Sommer S.S.	Am.J.Hum.Genet. 54: 201-213	8304338
104	1994	Ketterling R.P., Vielhaber E., and Sommer S.S.	Am. J. Hum. Genet. 54: 831-835	8178822
105	1999	Ketterling RP. Vielhaber E. Li X. Drost J. Schaid DJ. Kasper CK. Phillips JA 3rd. Koerper MA. Kim H. Sexauer C. Gruppo R. Ambriz R. Paredes R. Sommer SS.	Hum Genet. 105:629-40	10647899
106	1995	Ketterling R.P., Liu J-Z., Liao D., Kasper C.K., Ambriz R., Paredes R. and Sommer S.S.	Hum. Mol. Genet. 4: 769-770	7633432
107	1993	Knobloch O., Zoll B., Zerres K., Brackmann H.H., Olek K. and Ludwig M.	Hum. Genet. 92: 40-48	8365725
108	1996	Knöll, A., Ketterling, R.P. & Sommer, S.S.	Hum Genet 98: 539-545	8882872
109	1989	Koeberl D.D., Bottema C.D.K., Buerstedde J.M., and Sommer S.S.	Am. J. Hum. Genetics 45: 448-457	2773937
110	1990a	Koeberl D.D., Bottema C.D.K., Ketterling R.P., Bridge P.J., Lillicrap D.P., and Sommer S.S.	Am.J.Hum.Genet. 47: 202-217.	2198809
111	1990b	Koeberl D.D., Bottema C.D.K., Sarkar G., Ketterling R.P., Chen S.H. and Sommer S.S.	Hum.Genet. 84: 387-390.	1969838
112	2008	Kwon MJ, Yoo KY, Kim HJ, Kim SH.	Haemophilia. 2008 Sep;14(5):1069-75	18624698
113	2000	Li X. Drost JB. Roberts S. Kasper C. Sommer SS.	Hum Mut 16: 371	11013449
114	1989	Liddell M.B., Lillicrap D.P., Peake I.R. and Bloom A.L.	Br.J.Haematol. 72: 208-215	2788012
115	1989b	Liddell M.B., Peake I.R., Taylor S.A.M. et al	Br.J.Haematol 72: 556-560	2775660
116	1991	Lin S.-W. and Shen M.C.	Thromb. Haemost. 66: 459-463	1796396
117	1993	Lin S.-W. and Shen M.C.	Thromb.Haemost. 69: 247-252.	8470048
118	1997	Liu, Q., Thorland, E.C. & Sommer, S.S.	Biotechniques 22: 292-300	9043701
119	2000	Liu JZ. Li X. Drost J. Thorland EC. Liu Q. Lind T. Roberts S. Wang HY. Sommer SS.	Hum Mut. 16: 31-6	10874302
120	2001	Ljung, R., P. Petrini, et al.	British Journal of Haematology 113: 81-6.	11328285
121	1990	Lozier J.N., Monroe D.M., Stanfield-Oakley S.A. et al	Blood 75: 1097-1104	2306516
122	1988	Ludwig M., Schwaab R., Olek K., Brackmann H.H., Egli H.	Thromb. Haemost. 59: 340.	3388303
123	1989	Ludwig M., Schwaab R., Eigel A., Horst J., Egli H., Brackmann H-H and Olek K.	Am.J.Hum.Genet. 45: 115-122	2741941
124	1991	Ludwig M., Brackmann H.H. and Olek K.	Klin.Wochenschr. 69: 196-200	1674559
125	1992a	Ludwig M., Grimm T., Brackmann H.H., Olek K.	Am. J. Hum. Genet. 50: 164-173	1346077
126	1992b	Ludwig M., Sabharwal A.K., Brackmann H.H., Olek K., Smith K.J., Birktoft J.J. and Bajaj S.P.	Blood 79: 1225-1232	1346975
127	1991	Maekawa H., Sugo T., Muramatsu S. et al	Jpn. J. Thromb. Haemost. 2: 400 (abstract)	95
128	2004	Mahajan A, Chavali S, Kabra M, Chowdhury MR, Bharadwaj D.	Haematologica. 2004 Dec;89(12):1498-503	15590401
129	2007	Mahajan A, Chavali S, Ghosh S, Kabra M, Chowdhury MR; Indian Genome Variation Consortium, Bharadwaj D.	Hum Mutat. 2007 May;28(5):526	17397055
130	1990	Matsushita T., Tanimoto M., Yamamoto K., Sugiura I., Hamaguchi M., Takamatsu J., Kamiya T. and Saito H.	J.Lab.Clin.Med. 116: 492-497	2212858
131	1987	Matthews R.J., Anson D.S., Peake I.R., Bloom A.L.	J. Clin. Invest 79: 746-753	3029178
132	1985	McGraw R.A. et al	Proc Natl Acad Sci 82: 2847-2851	3857619
133	1987	Mikami S. et al	Jap J Hum Genet 32: 21-31	2886685
134	2011	Miller CH, Benson J, Ellingsen D, Driggers J, Payne A, Kelly FM, Soucie JM, Craig Hooper W	Haemophilia. 2012 May;18(3):375-82	22103590
135	1991	Miyata T., Sakai T., Sugimoto M., Naka H., Yamamoto K., Yoshioka A., Fukui H., Mitsui K., Kamiya K., Umeyama H. and Iwanaga S	Biochemistry 30: 11286-11291	1958666
136	1994	Miyata T., Kuze K., Matsusue T., Komooka H., Kamiya K., Umayama H., Matsui A., Kato H. and Yoshioka A.	Br. J. Haematol. 88: 156-165	7803238
137	1989	Monroe D.M., McCord D.M., Huang M.N. et al	Blood 73: 1540-1544	2713493
138	1989	Montandon, A.J., Green, P.M., Giannelli, F. and Bentley, D.R.	Nucl. Acids Res. 17: 3347-3358	2726481
139	1990	Montandon, A.J., Green, P.M., Bentley, D.R., Ljung, R., Nilsson, I.M. and Giannelli, F.	Hum. Gen. 85: 200-204	2370049
140	1999	Montejo JM, Magallón M, Tizzano E, Solera J.	Hum Mutat. 1999;13(2):160-5	10094553
141	1995	Morgan G.E., Figuerido M.S., Winship P.R., Baker R., Bolton-Maggs P.H.B. and Brownlee G.G.	Br. J. Haematol. 89: 672-674	7734378
142	2004	Mukherjee S, Mukhopadhyay A, Banerjee D, Chandak GR, Ray K	Haemophilia 10: 259-63	15086324
143	2008	Nazia Nawaz, Rashid Hussain, Khalid Masood and Gulzar Niazi	World Journal of Medical Sciences 3 (2): 50-53	3(2)08/1.pdf
144	1995	Nguyen P., Cornillet P. & Potron G.	Am. J. Haematol. 49:259-260	7604825
145	2006	Niceta M, Fabiano C, Sammarco P, Gagliano F, Mancuso G.	Intern Emerg Med. 2006;1(4):318-20	17217158
146	2009	Niazi G, Shaukat Z, Masood K, Hussain R.	Hum Genet. 2009 Aug;126(2):332	19693996
147	1992	Nielsen L.R., Schwartz M. and Scheibel, E.	J. Inher. Metab. Dis. 15: 339-341.	1357229
148	1995	Nielsen L.R., Scheibel E., Ingerslev J. and Schwartz M.	Thromb. Haemost. 73: 774-778	7482402
149	1991	Nishimura H., Takeya H., Suehiro K., Okamura T., Murakawa M., Niho Y., Miyata T. and Iwanaga S.	Thromb. Haemost. 65: 712 (abstract)	N/A
150	1992	Nishimura H., Takao T., Hase S., Shimonishi Y. & Iwanaga S.	J. Biol. Chem. 267: 17520-17525	1517205
151	1983	Noyes C.M., Griffith M.J., Roberts H.R., and Lundblad R.L.	Proc. Natl. Acad. Sci. (USA) 80: 4200-4202	6603618
152	1997	Oldenburg J., Quenzal, E.M., Harbrecht U., Fregin, A., Kress, W., Müller, C.R., Hertfelder, H.J., Schwaab, R., Brackmann, H.H & Hanfland, P.	Br J Haematol 98: 240-242	9233593
153	2003	Onay UV, Kavakli K, Kilinç Y, Gürgey A, Aktuğlu G, Kemahli S, Ozbek U, Cağlayan SH.	Br J Haematol. 2003 Feb;120(4):656-9	12588353
154	1990	Pang C.P., Crossley M., Kent G. and Brownlee G.G.	Nucl.Acids Res. 18: 6731-6732	2251157
155	1993	Picketts D.J., Lillicrap D.P. and Mueller C.R.	Nature Genetics 3: 175-179	8499951
156	1987	Poon M.-C., Chui D.H.K., Patterson M., Starozik D.M., Dimnik L.S. and Hoar D.I.	J.Clin.Invest. 79: 1204-1209	2881949
157	1993	Poon M.-C., Anand S., Fraser B.M., Hoar D.I., Sinclair G.D.	J. Lab. Clin. Med. 122: 55-63	8320491
158	1989	Poort S.R., Briët E., Bertina R.M. and Reitsma P.H.	Nucl. Acids Res. 17: 3614	2726505
159	1989	Poort S.R., Briët E., Bertina R.M. and Reitsma P.H.	Nucl. Acids. Res. 17: 5869	2762170
160	1990	Poort S.R., Briët E., Bertina R.M. and Reitsma P.H.	Thromb.Haemost. 64: 379-384	2096489
161	2009	Quadros L, Ghosh K, Shetty S.	J Pediatr Hematol Oncol. Mar;31(3):157-60.	19262239
162	2013	Radic CP, Rossetti LC, Abelleyro MM, Candela M, Pérez Bianco R, de Tezanos Pinto M, Larripa IB, Goodeve A, De Brasi C.	Thromb Haemost. Jan;109(1):24-33	23093250
163	1996	Rai H.K. et al	Br J Haematol 92: 501-503	8603026
164	1990	Rao K.J., Lyman G., Hamsabhushami K., Scott, J.P. & Jagadeeswaran, P.	Molecular & Cellular Probes 4: 335-340	1980717
165	1985	Rees D.J.G., Rizza C.R. and Brownlee G.G.	Nature 316: 643-645	4033760
166	1993	Reijnen M.J., Peerlinck K., Maasdam D., Bertina R.M. and Reitsma P.H.	Blood 82: 151-158	8324220
167	1988	Reitsma P.H., Bertina R.M., Ploos van Amstel J.K., Riemens A. and Briët E.	Blood 72: 1074-1076	3416069
168	1989	Reitsma P.H., Mandalaki T, Kasper C.K. and Briët E.	Blood 73: 743-746	2917196
169	1993	Roberts H.R.	Thrombosis & Haemostasis 70: 1-9	8236083
170	1995	Rowley G., Saad S., Giannelli F. and Green P.M.	Genomics 30: 574-582	8825645
171	1991	Royle G., Van de Water N.S., Berry E., Ockelford P.A. and Browett P.J.	Brit.J.Haematol. 77: 191-194	2004020
172	1994	Saad S., Rowley G., Tagliavacca L., Green P.M. and Giannelli F.	Thrombosis & Haemostasis 71: 563-570	8091381
173	1989	Sakai T., Yoshioka A., Yamamoto K., Niinomi K., Fujimura Y., Fukui H., Miyata T. and Iwanaga S.	J.Biochem. 105: 756-759	2753873
174	1991	Sarkar G. et al	Nucl Acids Res 19: 631-636	2011533
175	1993	Satoh C. et al	Am J Hum Genet 52: 167-175	8434584
176	1987	Schach B.G., Yoshitake S., Davie E.W.	J. Clin. Invest. 80: 1023-1028	2821070
177	2009	Seita I, Shinozawa K, Otaki M, Fujita S, Suzuki T, Amano K, Inaba H, Fukutake K	Rinsho Byori. 2009 May;57(5):417-24	19522246
178	1988	Siguret V., Amselem S., Vidaud M. et al	Br.J.Haematol. 70: 411-416	3219291
179	1991	Solera J., Magallón M., Martín-Villar J. and Coloma A.	Br. J. Haematol. 78: 385-389	1651755
180	1992	Solera J., Magallón M., Martín-Villar J. and Coloma A.	Am J Hum Genet 50: 434-437	1346483
181	1996	Sommer, S.S. & Ketterling, R.P.	Hum Mol Genet 5: 1505-1514	8875257
182	1995	Sommer S.S., Knoll, A., Greenberg, C.R. & Ketterling, R.P.	Hum Mol Genet 4: 2181-2182	8589701
183	1990	Spitzer S.G., Warn-Cramer B.J., Kasper C.K., and Bajaj S.P.	Biochem. J. 265: 219-225	2105717
184	1990	Spitzer S.G., Kuppuswamy, M.N., Saini R., Kasper C.K., Birktoft J.J. and Bajaj S.P.	Blood 76: 1530-1537.	2169923
185	1988	Spitzer S.G., Pendurthi U.R., Kasper C.K., and Bajaj S.P.	J. Biol. Chem. 263: 10,545-10,548	8875257
186	1993	Stowell K.M., Figueirdo M.S., Brownlee G.G., Jones P. and Bolton-Maggs P.H.	Br.J.Haematol. 85: 188-190	8251390
187	1988	Sugimoto M., Miyata T., Kawabata S., Yoshioka A., Fukui H., Takahashi H. and Iwanaga S.	J. Biochem. 104: 878-880	3243764
188	1989	Sugimoto M., Miyata T., Kawabata S., Yoshioka A., Fukui H. and Iwanaga S.	Br.J.Haematol. 72: 216-221	2757966
189	1988	Tanimoto M. et al	J Lab Clin Med 112: 307-313	3411192
190	1993	Tartary M., Vidaud D., Piao Y., Costa J.-M., Bahnak B.R., Fressinaud E., Congard B., Laurian Y., Meyer D., Lavergne J.-M. and Vidaud M.	Br. J. Haematol. 84: 662-669	8217825
191	1988	Taylor S.A.M. et al	Hum Genet 79: 273-276	2841226
192	1990	Taylor S.A.M., Liddell M.B., Peake I.R., Bloom A.L. and Lillicrap D.P.	Br. J. Haematol. 75: 217-221.	2372509
193	1991	Taylor S.A.M., Deugau K.V. and Lillicrap D.P.	Proc. Natl. Acad. Sci. USA 88: 39-42	1986380
194	1990	Thompson AR, Bajaj SP, Chen SH, MacGillivray RT.	Lancet. 1990 Feb 17;335(8686):418	1968152
195	1994	Thompson A.R. and Chen S.H.	Hum. Genet. 94: 299-302	8076948
196	1993	Thompson A.R. and Chen S.H.	Methods in Enzymology (Lorand & Mann, guest editors), 222: 143-169	8412791
197	1992	Thompson A.R., Schoof J.M., Weinmann A.F. and Chen S.H.	Thromb. Res. 65: 289-295	1579901
198	1995	Thorland E.C., Weinshenker B.G., Liu J., Ketterling R.P., Vielhaber E.L., Kasper C.K., Ambriz R., Paredes R. and Sommer S.S.	Thromb. Haemost. 74: 1416-1422	8772212
199	1988	Tsang T.C., Bentley D.R., Mibashan R.S. and Giannelli F.	EMBO J. 7: 3009-3015	3181127
200	1996	Van de Water N.S., Williams R., Berry E.W., Ockelford P.A. and Browett P.J.	Haemophilia 2: 24-27	1365
201	2000	Vidal, F., E. Farssac, et al.	British Journal of Haematology 111: 549-51.	11122099
202	1986	Vidaud M. et al	Blood 68: 961-963	2875754
203	1993	Vidaud D. et al	Eur. J. Hum. Genet. 1: 30-36	8069649
204	1993	Vielhaber E., Jacobson D.P., Ketterling R.P. Liu J.Z. and Sommer S.S.	Hum. Molec. Genet. 2: 1309-1310	8401514
205	1988	Wadelius C. et al	Hum. Genet. 81: 13-17	2848757
206	1985	Wallmark A. et al	Proc Natl Acad Sci 82: 3839-3843	3873655
207	1990	Wang N.S., Chen S.H. and Thompson A.R.	Thromb. Haemost. 64: 302-306	2339358
208	1990b	Wang N.S., Zhang N.S., Thompson A.R., and Chen S.H.	Thromb. Haemost. 63: 24-26	2270538
209	1988	Ware J., Davis L., Frazier D. et al	Blood 72: 820-822	3401602
210	1989	Ware J., Diuguid D.L., Liebman H.A. et al	J. Biol. Chem. 264: 11,401-11,406	2738071
211	1998	Weinmann, A.F., Murphy, M.E.P. & Thompson A.R.	Br J Haematol 100: 58-61	9450791
212	1986	Winship P.R.	D.Phil thesis, Oxford University	2873459
213	1989	Winship P.R., Rees D.J.G. Alkan M.	Lancet 631-634	2564457
214	1990	Winship P.R.	Nucl. Acids Res. 18: 1310	2320433
215	1986	Winship P.R. & Brownlee G.G.	Lancet 2(8500):218-9	2873459
216	1991	Winship P.R. and Dragon A.C.	Br.J.Haematol. 77: 102-109	1998585
217	1995	Wulff K., Schröder W., Wehnert M. & Herrmann F.H.	Hum. Mutat. 6: 346-348	8680410
218	1999	Wulff, K., Bykowska, K., Lopaciuk S., & Hermann F.H.	Acta Biochimica Polonica 46: 721-726	10698280
219	2012	Yu T, Dai J, Liu H, Ding Q, Lu Y, Wang H, Wang X, Fu Q.	Pathology. 2012 Jun;44(4):342-7.	22544209
220	1985	Yoshitake S., Schach B.G., Foster D.C., Davie E.W. and Kurachi K.	Biochemistry 24: 3736-3750	2994716
221	1989	Zhang M. et al	Hum Genet 82: 283-284	2567277
CDC	2012	Division of Blood Disorders, Centers for Disease Control and Prevention (CDC)	Unpublished data obtained in CDC

## Sheet: Instructions
Instructions
To search the Excel file:
Microsoft Excel 2010 and 2007
o The filter application has been enabled in the CHAMP Mutation List tab. This enables the user to isolate categories of interest.
§ Click the AutoFilter arrow in the upper right of the column of interest. This displays a list of the items in the column.
§ De-Select the ‘Select All’ option.
§ Scroll to item of interest to filter.
§ Example – Isolating only frameshift mutations:
· Click the AutoFilter arrow in the Mutation Type field.
· De-Select the ‘Select All’ option.
· Scroll to and select ‘Frameshift’.
o Sorting of fields enables the user to group similar entries.
§ Select ‘Sort &Filter' on the Home menu.
§ Select ‘Custom Sort.'
§ Select 'Sort by' and chooe the field of interest from the drop-down box. (Note: you may need to select ‘My data has headers’)
§ To sort on additional fields select ‘Add Level.’
§ Select the next field of interest from the drop-down box.
§ Select ‘OK’
§ Example – Sorting by codon number:
· Select 'Sort & Filter.'
· Select ‘Custom Sort.’
· Select ‘Codon’ from the drop-down box.
· Select ‘OK’
Microsoft 97-2003
o The filter application has been enabled in the CHAMP Mutation List tab. This enables the user to isolate categories of interest.
§ Click the AutoFilter arrow in the upper right of the column of interest. This displays a list of the items in the column.
§ Scroll to item of interest to filter.
§ Example – Isolating only frameshift mutations:
· Click the AutoFilter arrow in the Mutation Type field.
· Scroll to and select ‘Frameshift’.
o Sorting of fields enables the user to group similar entries.
§ Select ‘Sort &Filter' on the Home menu.
§ Select ‘Custom Sort.'
§ Select 'Sort by' and chooe the field of interest from the drop-down box. (Note: you may need to select ‘My data has headers’)

## Sheet: Submissions
Submission to CHBMP Mutation List
To submit a mutation for inclusion in the CHBMP Mutation List or to make a correction to a listed mutation, please send the following information:
New Submission ______ Correction _______
HGVS cDNA and protein names ___________________________________________________________________
Yoshitake Nuc_No and mature protein change ______________________________________________________
Factor IX level in U/dL or % ____________________
Clinical severity Severe _________ Moderate _________ Mild _________
History of Inhibitor Yes ______ No ________
Race/ethnicity ___________________________________________________
Country of origin _________________________________________________
Unique ID number (no names) _________________________________
Publication ______________________________________________________________________
Comments ______________________________________________________________________ ______________________________________________________________________
Please send this form to Dr. Tengguo Li by fax at 01-404-639-1638 or by e-mail at uyy7@cdc.gov.
